# Supplementary material for: 1,4-Dibromo-2,5-bis­(hex­yloxy)benzene
Source: Acta Crystallogr Sect E Struct Rep Online. 2008 Sep 13;64(Pt 10):o1930. doi: 10.1107/S1600536808028730 (PMC2959468; doi:10.1107/S1600536808028730)
Supplement: Supplementary file 1 [file e-64-o1930-sup1.cif]

##############################################################################
###                                                                        ###
###        Electronic paper (Acta Crystallographica Section E)             ###
###                                                                        ###
##############################################################################
#                                                                            #
# This CIF contains the data in a paper accepted for publication in Acta     #
# Crystallographica Section E. It conforms to the requirements of Notes      #
# for Authors for Section E, and has been peer reviewed under the auspices   #
# of the IUCr Commission on Journals.                                        #
#                                                                            #
# Full details of the Crystallographic Information File format               #
# are given in the paper "The Crystallographic Information File (CIF):       #
# a New Standard Archive File for Crystallography" by S. R. Hall, F. H.      #
# Allen and I. D. Brown [Acta Cryst. (1991), A47, 655-685].                  #
#                                                                            #
# The current version of the core CIF dictionary is obtainable from          #
# ftp://ftp.iucr.org/pub/cif_core.dic. The current version number is 2.4.    #
#                                                                            #
# Software is freely available for graphical display of the structure(s) in  #
# this CIF.  For information consult the CIF home page http://www.iucr.org/  #
# cif/home.html                                                              #
#                                                                            #
# This file may be used for bona fide research purposes within the           #
# scientific community so long as proper attribution is given to the journal # 
# article from which it was obtained.                                        #
#                                                                            #
##############################################################################
                                             
data_global
_audit_creation_method     'form.cif (version 2.0)'
_journal_data_validation_number     ?
_journal_date_recd_electronic     2008-08-14
_journal_date_accepted     2008-09-08
_journal_name_full     'Acta Crystallographica, Section E'
_journal_year     2008
_journal_volume     64
_journal_issue     10
_journal_page_first     o1930
_journal_page_last     o1930
_journal_paper_category     QO
_journal_coeditor_code     SI2104
loop_
    _publ_contact_author_name
    _publ_contact_author_address
    _publ_contact_author_email
    'Chen Xu'
;
College of Chemistry and Chemical Engineering
Luoyang Normal University
Luoyang 471022
People's Republic of China
;
 'xubohan@163.com'
    'Yu-Qing Zhang'
;
College of Chemistry and Chemical Engineering
Luoyang Normal University
Luoyang 471022
People's Republic of China
;
 'zhangyq8@126.com'
_publ_contact_author_fax     '086 379 64237053'
_publ_contact_author_phone     '086 379 64237053'
_publ_section_title
;
1,4-Dibromo-2,5-bis(hexyloxy)benzene
;
loop_
    _publ_author_name
    _publ_author_address
    'Ying-Fei Li'
;
Chemical Engineering and Pharmaceutics School
Henan University of Science and Technology
Luoyang 471003
People's Republic of China
;
    'Chen Xu'
;
College of Chemistry and Chemical Engineering
Luoyang Normal University
Luoyang 471022
People's Republic of China
;
    'Fei-Fei Cen'
;
Chemical Engineering and Pharmaceutics School
Henan University of Science and Technology
Luoyang 471003
People's Republic of China
;
    'Zhi-Qiang Wang'
;
College of Chemistry and Chemical Engineering
Luoyang Normal University
Luoyang 471022
People's Republic of China
;
    'Yu-Qing Zhang'
;
Chemical Engineering and Pharmaceutics School
Henan University of Science and Technology
Luoyang 471003
People's Republic of China
;
_publ_section_synopsis     .
data_I
_audit_creation_method     SHELXL-97
_chemical_name_systematic
;
1,4-Dibromo-2,5-bis(hexyloxy)benzene
;
_chemical_name_common     ?
_chemical_formula_moiety     'C18 H28 Br2 O2'
_chemical_formula_sum     'C18 H28 Br2 O2'
_chemical_formula_iupac     'C18 H28 Br2 O2'
_chemical_formula_weight     436.22
_chemical_melting_point     ?
_symmetry_cell_setting     Triclinic
_symmetry_space_group_name_H-M     P-1
loop_
    _symmetry_equiv_pos_as_xyz
    'x, y, z'
    '-x, -y, -z'
_cell_length_a     6.9638(12)
_cell_length_b     8.2581(14)
_cell_length_c     9.7321(17)
_cell_angle_alpha     107.012(2)
_cell_angle_beta     106.981(2)
_cell_angle_gamma     99.193(2)
_cell_volume     493.11(15)
_cell_formula_units_Z     1
_cell_measurement_reflns_used     1772
_cell_measurement_theta_min     2.34
_cell_measurement_theta_max     26.04
_cell_measurement_temperature     295(2)
_exptl_crystal_description     block
_exptl_crystal_colour     colourless
_exptl_crystal_size_max     0.28
_exptl_crystal_size_mid     0.27
_exptl_crystal_size_min     0.07
_exptl_crystal_density_diffrn     1.469
_exptl_crystal_density_meas     ?
_exptl_crystal_density_method     'not measured'
_exptl_crystal_F_000     222
_exptl_absorpt_coefficient_mu     4.115
_exptl_absorpt_correction_type     'multi-scan'
_exptl_absorpt_process_details     '(SADABS; Sheldrick, 1996)'
_exptl_absorpt_correction_T_min     0.3910
_exptl_absorpt_correction_T_max     0.7644
_exptl_special_details
;
;
_diffrn_ambient_temperature     295(2)
_diffrn_radiation_type     MoK\a
_diffrn_radiation_wavelength     0.71073
_diffrn_radiation_source     'fine-focus sealed tube'
_diffrn_radiation_monochromator     graphite
_diffrn_measurement_device_type     'Bruker SMART CCD'
_diffrn_measurement_method     'phi and omega scans'
_diffrn_detector_area_resol_mean     ?
_diffrn_reflns_number     3675
_diffrn_reflns_av_R_equivalents     0.0179
_diffrn_reflns_av_sigmaI/netI     0.0269
_diffrn_reflns_theta_min     2.68
_diffrn_reflns_theta_max     25.50
_diffrn_reflns_theta_full     25.50
_diffrn_measured_fraction_theta_max     0.993
_diffrn_measured_fraction_theta_full     0.993
_diffrn_reflns_limit_h_min     -8
_diffrn_reflns_limit_h_max     8
_diffrn_reflns_limit_k_min     -9
_diffrn_reflns_limit_k_max     9
_diffrn_reflns_limit_l_min     -11
_diffrn_reflns_limit_l_max     11
_diffrn_standards_number     ?
_diffrn_standards_interval_count     ?
_diffrn_standards_interval_time     ?
_diffrn_standards_decay_%     ?
_refine_special_details
;
Refinement of <i>F</i>^2^ against ALL reflections. The weighted <i>R</i>-factor
<i>wR</i> and goodness of fit <i>S</i> are based on <i>F</i>^2^, conventional
<i>R</i>-factors <i>R</i> are based on <i>F</i>, with <i>F</i> set to zero for
negative <i>F</i>^2^. The threshold expression of <i>F</i>^2^ >
\s(<i>F</i>^2^) is used only for calculating <i>R</i>-factors(gt) <i>etc</i>.
and is not relevant to the choice of reflections for refinement.
<i>R</i>-factors based on <i>F</i>^2^ are statistically about twice as large
as those based on <i>F</i>, and <i>R</i>- factors based on ALL data will be
even larger.
;
_reflns_number_total     1818
_reflns_number_gt     1567
_reflns_threshold_expression     >2sigma(I)
_refine_ls_structure_factor_coef     Fsqd
_refine_ls_matrix_type     full
_refine_ls_R_factor_all     0.0326
_refine_ls_R_factor_gt     0.0252
_refine_ls_wR_factor_gt     0.0593
_refine_ls_wR_factor_ref     0.0632
_refine_ls_goodness_of_fit_ref     1.061
_refine_ls_restrained_S_all     1.061
_refine_ls_number_reflns     1818
_refine_ls_number_parameters     101
_refine_ls_number_restraints     0
_refine_ls_hydrogen_treatment     constr
_refine_ls_weighting_scheme     calc
_refine_ls_weighting_details
         'calc w=1/[\s^2^(Fo^2^)+(0.0346P)^2^+0.0096P] where P=(Fo^2^+2Fc^2^)/3'
_atom_sites_solution_hydrogens     geom
_atom_sites_solution_primary     direct
_atom_sites_solution_secondary     difmap
_refine_ls_shift/su_max     0.001
_refine_ls_shift/su_mean     0.000
_refine_diff_density_max     0.307
_refine_diff_density_min     -0.228
_refine_ls_extinction_method     none
_refine_ls_extinction_coef     ?
loop_
    _atom_type_symbol
    _atom_type_description
    _atom_type_scat_dispersion_real
    _atom_type_scat_dispersion_imag
    _atom_type_scat_source
    'C' 'C' 0.0033 0.0016
                         'International Tables Vol C Tables 4.2.6.8 and 6.1.1.4'
    'H' 'H' 0.0000 0.0000
                         'International Tables Vol C Tables 4.2.6.8 and 6.1.1.4'
    'O' 'O' 0.0106 0.0060
                         'International Tables Vol C Tables 4.2.6.8 and 6.1.1.4'
    'Br' 'Br' -0.2901 2.4595
                         'International Tables Vol C Tables 4.2.6.8 and 6.1.1.4'
_computing_data_collection     'SMART (Bruker, 2004)'
_computing_cell_refinement     'SMART (Bruker, 2004)'
_computing_data_reduction     'SAINT (Bruker, 2004)'
_computing_structure_solution     'SHELXS97 (Sheldrick, 2008)'
_computing_structure_refinement     'SHELXL97 (Sheldrick, 2008)'
_computing_molecular_graphics     'SHELXTL (Sheldrick, 2008)'
_computing_publication_material     'SHELXTL (Sheldrick, 2008)'
loop_
    _atom_site_type_symbol
    _atom_site_label
    _atom_site_fract_x
    _atom_site_fract_y
    _atom_site_fract_z
    _atom_site_U_iso_or_equiv
    _atom_site_adp_type
    _atom_site_calc_flag
    _atom_site_refinement_flags
    _atom_site_occupancy
    _atom_site_disorder_assembly
    _atom_site_disorder_group
    Br Br1 0.07253(4) 0.51292(4) -0.31314(3) 0.05768(13) Uani d . 1 . .
    O O1 0.3731(2) 0.6878(2) 0.00755(19) 0.0577(5) Uani d . 1 . .
    C C1 -0.1596(3) 0.4127(3) -0.1410(3) 0.0455(6) Uani d . 1 . .
    H H1 -0.2656 0.3549 -0.2366 0.055 Uiso calc R 1 . .
    C C2 0.0292(3) 0.5069(3) -0.1316(3) 0.0418(5) Uani d . 1 . .
    C C3 0.1932(3) 0.5970(3) 0.0107(3) 0.0426(5) Uani d . 1 . .
    C C4 0.5450(3) 0.7726(4) 0.1511(3) 0.0513(6) Uani d . 1 . .
    H H4A 0.5871 0.6864 0.1944 0.062 Uiso calc R 1 . .
    H H4B 0.5056 0.8560 0.2240 0.062 Uiso calc R 1 . .
    C C5 0.7229(3) 0.8672(3) 0.1183(3) 0.0528(6) Uani d . 1 . .
    H H5A 0.6775 0.9504 0.0722 0.063 Uiso calc R 1 . .
    H H5B 0.7610 0.7824 0.0455 0.063 Uiso calc R 1 . .
    C C6 0.9133(3) 0.9647(3) 0.2665(3) 0.0539(6) Uani d . 1 . .
    H H6A 0.8755 1.0516 0.3377 0.065 Uiso calc R 1 . .
    H H6B 0.9547 0.8817 0.3143 0.065 Uiso calc R 1 . .
    C C7 1.0979(3) 1.0563(3) 0.2370(3) 0.0518(6) Uani d . 1 . .
    H H7A 1.1351 0.9693 0.1653 0.062 Uiso calc R 1 . .
    H H7B 1.0564 1.1394 0.1894 0.062 Uiso calc R 1 . .
    C C8 1.2870(4) 1.1524(4) 0.3828(3) 0.0662(8) Uani d . 1 . .
    H H8A 1.3355 1.0679 0.4259 0.079 Uiso calc R 1 . .
    H H8B 1.2471 1.2326 0.4576 0.079 Uiso calc R 1 . .
    C C9 1.4646(4) 1.2556(5) 0.3548(4) 0.0850(10) Uani d . 1 . .
    H H9A 1.5032 1.1771 0.2795 0.127 Uiso calc R 1 . .
    H H9B 1.5824 1.3105 0.4494 0.127 Uiso calc R 1 . .
    H H9C 1.4200 1.3442 0.3179 0.127 Uiso calc R 1 . .
loop_
    _atom_site_aniso_label
    _atom_site_aniso_U_11
    _atom_site_aniso_U_22
    _atom_site_aniso_U_33
    _atom_site_aniso_U_12
    _atom_site_aniso_U_13
    _atom_site_aniso_U_23
    Br1 0.05214(17) 0.0815(2) 0.03895(16) 0.00640(13) 0.01726(12) 0.02627(13)
    O1 0.0382(9) 0.0797(12) 0.0427(9) -0.0082(8) 0.0094(7) 0.0224(9)
    C1 0.0369(12) 0.0546(14) 0.0350(12) 0.0026(10) 0.0057(9) 0.0142(11)
    C2 0.0414(12) 0.0529(14) 0.0330(11) 0.0089(10) 0.0135(10) 0.0199(10)
    C3 0.0354(11) 0.0501(13) 0.0392(12) 0.0049(10) 0.0115(10) 0.0168(11)
    C4 0.0368(12) 0.0633(16) 0.0417(13) -0.0004(11) 0.0082(10) 0.0151(12)
    C5 0.0383(12) 0.0654(16) 0.0481(14) 0.0015(11) 0.0139(11) 0.0193(12)
    C6 0.0399(13) 0.0629(17) 0.0504(14) 0.0023(12) 0.0136(11) 0.0172(13)
    C7 0.0404(13) 0.0562(15) 0.0535(15) 0.0043(11) 0.0175(11) 0.0160(12)
    C8 0.0437(14) 0.0786(19) 0.0592(17) -0.0001(13) 0.0128(13) 0.0150(15)
    C9 0.0468(16) 0.095(2) 0.086(2) -0.0123(15) 0.0179(16) 0.0156(19)
_geom_special_details
;
All e.s.d.'s (except the e.s.d. in the dihedral angle between two l.s. planes)
are estimated using the full covariance matrix. The cell e.s.d.'s are taken
into account individually in the estimation of e.s.d.'s in distances, angles
and torsion angles; correlations between e.s.d.'s in cell parameters are only
used when they are defined by crystal symmetry. An approximate (isotropic)
treatment of cell e.s.d.'s is used for estimating e.s.d.'s involving l.s.
planes.
;
loop_
    _geom_bond_atom_site_label_1
    _geom_bond_atom_site_label_2
    _geom_bond_site_symmetry_2
    _geom_bond_distance
    _geom_bond_publ_flag
    Br1 C2 . 1.891(2) ?
    O1 C3 . 1.367(2) ?
    O1 C4 . 1.435(3) ?
    C1 C3 2_565 1.377(3) ?
    C1 C2 . 1.379(3) ?
    C1 H1 . 0.9300 ?
    C2 C3 . 1.406(3) ?
    C3 C1 2_565 1.377(3) ?
    C4 C5 . 1.522(3) ?
    C4 H4A . 0.9700 ?
    C4 H4B . 0.9700 ?
    C5 C6 . 1.533(3) ?
    C5 H5A . 0.9700 ?
    C5 H5B . 0.9700 ?
    C6 C7 . 1.529(3) ?
    C6 H6A . 0.9700 ?
    C6 H6B . 0.9700 ?
    C7 C8 . 1.514(3) ?
    C7 H7A . 0.9700 ?
    C7 H7B . 0.9700 ?
    C8 C9 . 1.525(4) ?
    C8 H8A . 0.9700 ?
    C8 H8B . 0.9700 ?
    C9 H9A . 0.9600 ?
    C9 H9B . 0.9600 ?
    C9 H9C . 0.9600 ?
loop_
    _geom_angle_atom_site_label_1
    _geom_angle_atom_site_label_2
    _geom_angle_atom_site_label_3
    _geom_angle_site_symmetry_1
    _geom_angle_site_symmetry_3
    _geom_angle
    _geom_angle_publ_flag
    C3 O1 C4 . . 117.26(18) ?
    C3 C1 C2 2_565 . 120.9(2) ?
    C3 C1 H1 2_565 . 119.6 ?
    C2 C1 H1 . . 119.6 ?
    C1 C2 C3 . . 121.5(2) ?
    C1 C2 Br1 . . 119.81(16) ?
    C3 C2 Br1 . . 118.73(16) ?
    O1 C3 C1 . 2_565 125.49(19) ?
    O1 C3 C2 . . 116.8(2) ?
    C1 C3 C2 2_565 . 117.70(19) ?
    O1 C4 C5 . . 107.30(19) ?
    O1 C4 H4A . . 110.3 ?
    C5 C4 H4A . . 110.3 ?
    O1 C4 H4B . . 110.3 ?
    C5 C4 H4B . . 110.3 ?
    H4A C4 H4B . . 108.5 ?
    C4 C5 C6 . . 111.0(2) ?
    C4 C5 H5A . . 109.4 ?
    C6 C5 H5A . . 109.4 ?
    C4 C5 H5B . . 109.4 ?
    C6 C5 H5B . . 109.4 ?
    H5A C5 H5B . . 108.0 ?
    C7 C6 C5 . . 112.4(2) ?
    C7 C6 H6A . . 109.1 ?
    C5 C6 H6A . . 109.1 ?
    C7 C6 H6B . . 109.1 ?
    C5 C6 H6B . . 109.1 ?
    H6A C6 H6B . . 107.9 ?
    C8 C7 C6 . . 112.7(2) ?
    C8 C7 H7A . . 109.1 ?
    C6 C7 H7A . . 109.1 ?
    C8 C7 H7B . . 109.1 ?
    C6 C7 H7B . . 109.1 ?
    H7A C7 H7B . . 107.8 ?
    C7 C8 C9 . . 112.5(3) ?
    C7 C8 H8A . . 109.1 ?
    C9 C8 H8A . . 109.1 ?
    C7 C8 H8B . . 109.1 ?
    C9 C8 H8B . . 109.1 ?
    H8A C8 H8B . . 107.8 ?
    C8 C9 H9A . . 109.5 ?
    C8 C9 H9B . . 109.5 ?
    H9A C9 H9B . . 109.5 ?
    C8 C9 H9C . . 109.5 ?
    H9A C9 H9C . . 109.5 ?
    H9B C9 H9C . . 109.5 ?
loop_
    _geom_torsion_atom_site_label_1
    _geom_torsion_atom_site_label_2
    _geom_torsion_atom_site_label_3
    _geom_torsion_atom_site_label_4
    _geom_torsion_site_symmetry_1
    _geom_torsion_site_symmetry_2
    _geom_torsion_site_symmetry_3
    _geom_torsion_site_symmetry_4
    _geom_torsion
    _geom_torsion_publ_flag
    C3 C1 C2 C3 2_565 . . . -0.4(4) ?
    C3 C1 C2 Br1 2_565 . . . 178.49(18) ?
    C4 O1 C3 C1 . . . 2_565 3.4(4) ?
    C4 O1 C3 C2 . . . . -176.9(2) ?
    C1 C2 C3 O1 . . . . -179.4(2) ?
    Br1 C2 C3 O1 . . . . 1.7(3) ?
    C1 C2 C3 C1 . . . 2_565 0.4(4) ?
    Br1 C2 C3 C1 . . . 2_565 -178.52(18) ?
    C3 O1 C4 C5 . . . . -178.7(2) ?
    O1 C4 C5 C6 . . . . 179.1(2) ?
    C4 C5 C6 C7 . . . . 178.1(2) ?
    C5 C6 C7 C8 . . . . -179.8(2) ?
    C6 C7 C8 C9 . . . . -175.4(2) ?
