# Supplementary material for: 1,4-Dibromo-2,5-bis­(hex­yloxy)benzene
Source: Acta Crystallogr Sect E Struct Rep Online. 2008 Sep 13;64(Pt 10):o1930. doi: 10.1107/S1600536808028730 (PMC2959468; doi:10.1107/S1600536808028730)
Supplement: Supplementary file 2 [file e-64-o1930-Isup2.hkl]

# 
# h,k,l, Fc-squared, Fo-squared, sigma(Fo-squared) and status flag 
# 
data_I
_shelx_title ' B in P-1' 
_shelx_refln_list_code          4 
_shelx_F_calc_maximum      143.82 
_exptl_crystal_F_000       222.00 
_reflns_d_resolution_high  0.8256 
 
loop_ 
 _symmetry_equiv_pos_as_xyz 
 'x, y, z' 
 '-x, -y, -z' 
 
_cell_length_a     6.9638 
_cell_length_b     8.2581 
_cell_length_c     9.7321 
_cell_angle_alpha 107.012 
_cell_angle_beta  106.981 
_cell_angle_gamma  99.193 
 
_shelx_F_squared_multiplier     1.000 
 
loop_ 
 _refln_index_h 
 _refln_index_k 
 _refln_index_l 
 _refln_F_squared_calc 
 _refln_F_squared_meas 
 _refln_F_squared_sigma 
 _refln_observed_status 
   1   0   0     3223.28     3410.55     42.03 o 
   2   0   0     1364.25     1476.19     15.28 o 
   3   0   0       32.32       36.42      1.42 o 
   4   0   0       75.52       81.08      2.66 o 
   5   0   0      316.55      314.84      6.65 o 
   6   0   0      220.42      213.88      5.93 o 
   7   0   0       89.28       89.06      4.64 o 
  -7   1   0      131.36      121.80      6.47 o 
  -6   1   0        7.34        5.99      2.09 o 
  -5   1   0      137.63      131.15      3.15 o 
  -4   1   0       59.05       59.09      2.05 o 
  -3   1   0       83.21       76.34      1.90 o 
  -2   1   0     1731.48     1797.94     18.43 o 
  -1   1   0     2302.31     2373.43     29.60 o 
   0   1   0     3144.48     3287.21     59.53 o 
   1   1   0     3173.95     3399.26     41.90 o 
   2   1   0      565.16      601.40      6.93 o 
   3   1   0        1.85       -0.07      0.84 o 
   4   1   0       43.87       47.35      2.01 o 
   5   1   0       68.21       73.99      3.56 o 
   6   1   0      243.89      236.98      6.36 o 
   7   1   0       61.01       65.19      4.16 o 
  -8   2   0       27.78       30.72      4.96 o 
  -7   2   0      109.49       98.95      6.23 o 
  -6   2   0      192.61      190.80      4.20 o 
  -5   2   0      158.17      161.62      4.86 o 
  -4   2   0       16.53       18.12      1.42 o 
  -3   2   0      205.12      202.55      3.27 o 
  -2   2   0     1423.38     1449.58     15.19 o 
  -1   2   0    20685.30    18855.00    359.64 o 
   0   2   0     2842.88     3033.48     36.27 o 
   1   2   0     1998.27     2059.61     26.73 o 
   2   2   0      274.00      283.72      3.90 o 
   3   2   0        4.10        5.16      0.93 o 
   4   2   0      222.10      252.02      9.60 o 
   5   2   0      195.63      203.32      6.57 o 
   6   2   0      132.08      136.79      5.40 o 
   7   2   0       68.08       77.27      4.81 o 
  -7   3   0        1.75        1.71      2.26 o 
  -6   3   0       89.62       86.98      5.36 o 
  -5   3   0       99.46      100.09      2.95 o 
  -4   3   0        1.90        3.81      1.62 o 
  -3   3   0      251.08      254.24      5.94 o 
  -2   3   0     1087.65     1039.46     11.48 o 
  -1   3   0     2160.90     2134.83     22.13 o 
   0   3   0     1648.17     1695.91     17.76 o 
   1   3   0      898.18      898.76     10.09 o 
   2   3   0       94.53       90.40      2.15 o 
   3   3   0        7.30        7.37      1.72 o 
   4   3   0      165.83      175.21      5.13 o 
   5   3   0      196.46      191.57      5.95 o 
   6   3   0       65.18       62.11      9.53 o 
  -7   4   0       64.91       70.76      5.65 o 
  -6   4   0       83.47       85.28      4.08 o 
  -5   4   0       47.19       52.07      4.51 o 
  -4   4   0        1.79        3.02      1.17 o 
  -3   4   0      274.29      274.75      4.32 o 
  -2   4   0     3366.48     3380.89     48.97 o 
  -1   4   0     1103.85     1117.90     26.19 o 
   0   4   0      962.69      952.80     10.89 o 
   1   4   0      361.62      360.45      5.12 o 
   2   4   0       78.00       73.37      3.13 o 
   3   4   0       25.48       23.65      2.43 o 
   4   4   0       57.94       65.14      4.49 o 
   5   4   0       89.55      100.99      4.95 o 
   6   4   0       58.65       64.32      4.40 o 
  -7   5   0       21.24       26.95      4.82 o 
  -6   5   0       45.26       52.19      3.65 o 
  -5   5   0       22.25       26.96      5.31 o 
  -4   5   0       14.52       10.20      2.12 o 
  -3   5   0      166.86      141.80      4.53 o 
  -2   5   0      515.07      452.72     11.41 o 
  -1   5   0      477.62      483.32      6.56 o 
   0   5   0      443.91      422.61      5.98 o 
   1   5   0      131.15      139.04      4.52 o 
   2   5   0       63.19       55.83      3.13 o 
   3   5   0      148.15      142.90      4.94 o 
   4   5   0       60.99       63.17      4.07 o 
   5   5   0       34.00       40.67      4.17 o 
  -7   6   0       19.33       21.33      4.96 o 
  -6   6   0       21.90       24.12      3.20 o 
  -5   6   0        3.83        3.15      2.30 o 
  -4   6   0       27.87       25.99      3.98 o 
  -3   6   0      511.65      475.34     36.20 o 
  -2   6   0      230.33      227.70      7.65 o 
  -1   6   0      246.39      240.90      6.09 o 
   0   6   0      154.33      153.68      4.84 o 
   1   6   0       76.20       75.70      4.27 o 
   2   6   0        2.82        2.64      2.09 o 
   3   6   0        2.41        2.47      2.40 o 
   4   6   0       26.09       28.53      3.63 o 
  -6   7   0       10.39        8.77      3.23 o 
  -5   7   0        0.06       -1.10      3.24 o 
  -4   7   0        7.44        7.07      2.72 o 
  -3   7   0       50.31       50.42      4.19 o 
  -2   7   0       80.05       93.54      5.44 o 
  -1   7   0       93.25       96.73      4.49 o 
   0   7   0       56.39       57.96      3.47 o 
   1   7   0       53.89       56.88      6.27 o 
   2   7   0       82.96       82.01      7.88 o 
   3   7   0        5.17        7.25      2.88 o 
  -6   8   0        1.75        3.63      3.30 o 
  -5   8   0        1.92        0.54      3.21 o 
  -4   8   0       64.22       52.52      4.56 o 
  -3   8   0       28.36       29.54      3.63 o 
  -2   8   0       32.26       34.06      3.71 o 
  -1   8   0       27.61       29.53      3.38 o 
   0   8   0       27.61       26.23      5.92 o 
   1   8   0        6.58       11.80      5.49 o 
   2   8   0        0.71       -2.92      4.65 o 
  -4   9   0        2.53        1.86      4.67 o 
  -3   9   0        6.78        3.10      3.33 o 
  -2   9   0        8.92        5.99      3.42 o 
  -1   9   0       10.66       10.57      5.63 o 
   0   9   0       17.63       25.31      6.21 o 
  -1  -9   1        0.34       -1.51      4.90 o 
   0  -9   1       11.13       12.25      6.00 o 
   1  -9   1       11.28        7.82      5.29 o 
   2  -9   1        1.00        3.51      3.33 o 
   3  -9   1        1.08       -1.85      3.15 o 
   4  -9   1       11.41        7.54      3.63 o 
  -2  -8   1       23.37       27.46      6.25 o 
  -1  -8   1       38.45       41.26      6.78 o 
   0  -8   1       41.35       43.85      6.31 o 
   1  -8   1       28.65       33.65      3.53 o 
   2  -8   1        0.13        0.49      4.24 o 
   3  -8   1       13.50       11.15      3.14 o 
   4  -8   1       65.82       57.71      4.53 o 
   5  -8   1       19.54       25.05      7.05 o 
   6  -8   1        6.20        6.64      4.47 o 
  -4  -7   1        2.28        5.32      3.18 o 
  -3  -7   1       31.17       35.01      3.62 o 
  -2  -7   1        6.44        9.35      2.59 o 
  -1  -7   1      113.82      115.45      8.29 o 
   0  -7   1      117.48      120.58      4.57 o 
   1  -7   1       32.61       33.37      5.83 o 
   2  -7   1        0.03        0.20      2.23 o 
   3  -7   1       48.69       41.04      3.55 o 
   4  -7   1       60.62       70.10      4.29 o 
   5  -7   1       38.65       40.37      3.71 o 
   6  -7   1       12.89       10.98      4.41 o 
  -5  -6   1        0.07        2.85      3.72 o 
  -4  -6   1       17.38       18.41      3.19 o 
  -3  -6   1       78.76       82.47      5.45 o 
  -2  -6   1      155.79      153.66      8.18 o 
  -1  -6   1      318.04      323.49      7.01 o 
   0  -6   1      227.71      242.62      7.05 o 
   1  -6   1       41.33       38.70      2.49 o 
   2  -6   1       12.26        9.38      2.25 o 
   3  -6   1      258.81      246.79      6.48 o 
   4  -6   1       96.29      100.51      4.49 o 
   5  -6   1       62.04       71.40      3.93 o 
   6  -6   1       35.53       35.36      5.02 o 
   7  -6   1       12.43        7.41      4.55 o 
  -5  -5   1        0.03        1.55      2.74 o 
  -4  -5   1       54.00       55.14      3.77 o 
  -3  -5   1       17.92       19.35      2.74 o 
  -2  -5   1      488.07      494.36      9.10 o 
  -1  -5   1      638.64      645.30      8.24 o 
   0  -5   1      315.69      312.14      4.81 o 
   1  -5   1       61.96       61.88      2.20 o 
   2  -5   1       98.34       89.68      2.89 o 
   3  -5   1      249.02      248.61      4.66 o 
   4  -5   1      157.12      166.98      8.52 o 
   5  -5   1      125.32      124.14      4.56 o 
   6  -5   1       68.77       82.58      6.06 o 
   7  -5   1       28.04       18.84      4.59 o 
  -6  -4   1        9.22       10.22      4.20 o 
  -5  -4   1        7.17        7.86      2.69 o 
  -4  -4   1      109.27      107.88      4.33 o 
  -3  -4   1      317.87      308.47      8.57 o 
  -2  -4   1     1122.37     1151.69     16.69 o 
  -1  -4   1     1064.97     1068.52     14.45 o 
   0  -4   1      487.26      492.10      6.28 o 
   1  -4   1       10.31       10.36      1.03 o 
   2  -4   1      642.32      637.60      8.15 o 
   3  -4   1      232.14      235.51      4.09 o 
   4  -4   1      276.61      285.64      4.82 o 
   5  -4   1      238.86      245.47      4.68 o 
   6  -4   1      102.32       98.70      5.73 o 
   7  -4   1       67.52       53.90      5.33 o 
  -7  -3   1       12.45        7.05      3.13 o 
  -6  -3   1        7.38        3.98      2.55 o 
  -5  -3   1       28.02       31.80      4.48 o 
  -4  -3   1        8.66        9.50      3.06 o 
  -3  -3   1      942.56      987.41     14.69 o 
  -2  -3   1     1721.53     1795.62     18.89 o 
  -1  -3   1     1311.91     1362.37     21.17 o 
   0  -3   1      707.60      708.90      9.06 o 
   1  -3   1       66.45       69.63      1.82 o 
   2  -3   1      497.81      497.70      6.32 o 
   3  -3   1      275.27      270.39      4.18 o 
   4  -3   1      539.12      521.68      7.04 o 
   5  -3   1      329.99      335.71      5.55 o 
   6  -3   1      171.77      174.96      5.09 o 
   7  -3   1       88.83       86.03      6.27 o 
  -7  -2   1       30.46       24.74      8.78 o 
  -6  -2   1        0.75       -0.53      2.25 o 
  -5  -2   1       42.04       43.91      2.97 o 
  -4  -2   1      273.57      282.24      6.17 o 
  -3  -2   1     1823.89     1869.08     24.88 o 
  -2  -2   1     2393.96     2555.48     44.24 o 
  -1  -2   1     2017.76     2104.25     26.63 o 
   0  -2   1      344.32      351.22      4.21 o 
   1  -2   1      955.54      948.83     12.78 o 
   2  -2   1      190.02      208.87      3.15 o 
   3  -2   1      521.81      523.07      6.58 o 
   4  -2   1      794.53      798.04      9.69 o 
   5  -2   1      398.60      366.79      5.96 o 
   6  -2   1      339.70      328.82      7.00 o 
   7  -2   1       49.04       60.14      5.51 o 
  -7  -1   1       25.01       29.19      4.99 o 
  -6  -1   1        0.27       -2.47      3.10 o 
  -5  -1   1        1.58        0.82      5.10 o 
  -4  -1   1      750.65      815.25     17.65 o 
  -3  -1   1     2198.50     2319.77     29.37 o 
  -2  -1   1     2357.15     2506.08     38.74 o 
  -1  -1   1     2385.48     2583.77     32.04 o 
   0  -1   1        5.15        3.30      0.58 o 
   1  -1   1      371.41      376.49      5.38 o 
   2  -1   1      114.13      113.65      2.66 o 
   3  -1   1     1050.61     1049.74     11.69 o 
   4  -1   1      786.91      775.82     10.74 o 
   5  -1   1      540.96      531.24      7.52 o 
   6  -1   1      313.69      312.35      9.88 o 
   7  -1   1       17.28       24.54      4.65 o 
  -8   0   1       31.83       27.19      4.74 o 
  -7   0   1       12.15       12.08      3.81 o 
  -6   0   1        0.02       -2.67      1.89 o 
  -5   0   1       76.31       74.93      5.18 o 
  -4   0   1     1241.60     1278.23     14.10 o 
  -3   0   1     2034.91     2151.39     22.19 o 
  -2   0   1     2955.52     3127.98     35.35 o 
  -1   0   1     1193.47     1250.65     21.37 o 
   1   0   1        2.52       -0.77      0.51 o 
   2   0   1      256.02      259.82      5.47 o 
   3   0   1     1220.71     1253.16     13.77 o 
   4   0   1      734.49      723.04      9.07 o 
   5   0   1      934.23      898.20     14.07 o 
   6   0   1      178.87      184.32      5.67 o 
   7   0   1        6.41        2.86      3.92 o 
  -8   1   1       24.05       21.17      3.29 o 
  -7   1   1        8.01       11.18      2.61 o 
  -6   1   1       12.23        8.76      2.10 o 
  -5   1   1      233.56      245.13      4.32 o 
  -4   1   1     1190.99     1226.48     13.63 o 
  -3   1   1     1608.19     1670.72     17.54 o 
  -2   1   1     2650.16     2753.70     27.73 o 
  -1   1   1      105.29      104.59      2.17 o 
   0   1   1        2.09        0.55      0.41 o 
   1   1   1       20.39       22.57      0.95 o 
   2   1   1      835.72      865.55      9.79 o 
   3   1   1      867.26      900.58     10.55 o 
   4   1   1      816.59      830.04     11.78 o 
   5   1   1      587.85      586.61     10.58 o 
   6   1   1       73.70       78.41      4.23 o 
   7   1   1        0.60        2.31      4.12 o 
  -8   2   1       11.93        8.23      3.92 o 
  -7   2   1       13.68       13.25      2.45 o 
  -6   2   1        2.82        4.12      1.49 o 
  -5   2   1      344.45      344.34      9.37 o 
  -4   2   1      762.79      775.10      9.27 o 
  -3   2   1     1478.28     1483.69     15.82 o 
  -2   2   1     1233.84     1238.17     23.41 o 
  -1   2   1      107.30       95.94      2.54 o 
   0   2   1      173.37      162.58      2.66 o 
   1   2   1        0.78        0.14      0.85 o 
   2   2   1      737.32      745.67      8.78 o 
   3   2   1      618.09      612.36      7.86 o 
   4   2   1     1298.99     1263.53     18.56 o 
   5   2   1      299.02      301.56      7.21 o 
   6   2   1       32.42       36.05      3.47 o 
  -7   3   1       15.99       17.54      3.94 o 
  -6   3   1       24.86       25.39      2.67 o 
  -5   3   1      284.76      273.53      4.70 o 
  -4   3   1      512.64      490.84      6.56 o 
  -3   3   1     1081.46     1075.21     13.30 o 
  -2   3   1      202.21      186.64      9.55 o 
  -1   3   1      189.39      173.11      3.98 o 
   0   3   1      177.94      183.61      2.96 o 
   1   3   1      167.79      173.96      3.21 o 
   2   3   1      408.40      392.49      5.55 o 
   3   3   1      575.25      584.54     10.11 o 
   4   3   1      556.65      564.64     32.03 o 
   5   3   1      120.07      126.18      5.19 o 
   6   3   1        6.47        9.73      3.18 o 
  -7   4   1        0.97        0.07      2.46 o 
  -6   4   1       36.58       35.76      3.05 o 
  -5   4   1      148.25      137.09      4.68 o 
  -4   4   1      348.17      324.15      6.96 o 
  -3   4   1      481.87      468.23     14.01 o 
  -2   4   1      184.73      169.13      4.48 o 
  -1   4   1      269.36      259.29      3.90 o 
   0   4   1       55.61       55.29      1.89 o 
   1   4   1      139.18      143.07      3.17 o 
   2   4   1      240.76      244.02      4.29 o 
   3   4   1      859.09      841.37     21.87 o 
   4   4   1      240.24      248.43      6.79 o 
   5   4   1       50.55       51.07      4.12 o 
  -7   5   1        0.32       -0.75      2.64 o 
  -6   5   1       35.84       40.07      3.29 o 
  -5   5   1       83.87       77.10      4.06 o 
  -4   5   1      217.08      215.80      6.07 o 
  -3   5   1       80.00       73.01      3.56 o 
  -2   5   1      148.09      151.06      4.70 o 
  -1   5   1      145.53      144.77      4.49 o 
   0   5   1        0.42       -0.51      1.20 o 
   1   5   1       76.75       83.51      4.20 o 
   2   5   1      190.09      191.45      7.54 o 
   3   5   1      271.57      257.40      6.74 o 
   4   5   1       84.31       82.21      4.52 o 
   5   5   1        9.20        7.83      3.15 o 
  -7   6   1        0.88       -2.95      2.90 o 
  -6   6   1       14.73       10.62      2.94 o 
  -5   6   1       38.02       32.26      3.25 o 
  -4   6   1       91.75       96.18      4.74 o 
  -3   6   1       66.27       60.32      3.71 o 
  -2   6   1      112.42      111.44      9.44 o 
  -1   6   1       63.02       63.86      3.61 o 
   0   6   1        2.98        5.55      2.21 o 
   1   6   1       44.63       40.03      5.25 o 
   2   6   1      293.32      292.10      7.12 o 
   3   6   1       96.72       96.33      4.87 o 
   4   6   1       32.73       37.45      5.63 o 
  -6   7   1        7.55        7.84      3.15 o 
  -5   7   1       21.07       19.04      3.39 o 
  -4   7   1        6.88       11.38      3.12 o 
  -3   7   1       37.50       34.79      7.30 o 
  -2   7   1       41.33       40.02      3.52 o 
  -1   7   1        7.47        8.92      3.07 o 
   0   7   1        5.24        4.34      3.44 o 
   1   7   1       28.01       28.27      5.37 o 
   2   7   1       70.18       85.66      7.78 o 
   3   7   1       26.84       27.32      6.06 o 
  -5   8   1        8.73       11.73      5.08 o 
  -4   8   1        8.31        6.11      3.24 o 
  -3   8   1       21.93       20.19      3.51 o 
  -2   8   1       24.51       28.34      3.67 o 
  -1   8   1        1.54       -1.12      2.81 o 
   0   8   1        4.19        8.12      5.16 o 
   1   8   1       60.75       61.45      7.82 o 
  -4   9   1        3.70        2.09      3.40 o 
  -3   9   1        5.46        1.33      3.52 o 
  -2   9   1        3.58        2.91      9.21 o 
  -1   9   1        0.09        3.53      4.96 o 
  -1  -9   2        0.31       -0.06      5.21 o 
   0  -9   2        0.61       -4.76      5.19 o 
   1  -9   2       26.87       22.05      6.47 o 
   2  -9   2       16.39       16.83      4.19 o 
   3  -9   2        9.58        7.36      3.35 o 
   4  -9   2        0.22       -2.45      3.92 o 
  -3  -8   2       13.27        9.54      3.29 o 
  -2  -8   2       55.31       64.08      7.35 o 
  -1  -8   2        7.29        8.84      5.06 o 
   0  -8   2        6.56       10.72      4.80 o 
   1  -8   2       13.13       15.68      2.94 o 
   2  -8   2       39.14       42.29      3.83 o 
   3  -8   2       50.97       43.09      3.91 o 
   4  -8   2       21.04       24.62      3.96 o 
   5  -8   2        7.56        7.13      4.10 o 
  -4  -7   2       35.10       34.36      5.79 o 
  -3  -7   2       16.31       20.15      3.18 o 
  -2  -7   2       16.76       16.16      2.69 o 
  -1  -7   2        3.29        3.30      2.14 o 
   0  -7   2       70.69       69.33      2.86 o 
   1  -7   2       58.17       57.50      3.56 o 
   2  -7   2       90.41       91.66      5.71 o 
   3  -7   2        6.79        6.75      2.61 o 
   4  -7   2       37.99       43.41      3.62 o 
   5  -7   2       14.16       15.27      4.41 o 
   6  -7   2        0.04       -2.29      4.02 o 
  -5  -6   2       44.11       48.79      4.34 o 
  -4  -6   2       53.68       55.79      4.05 o 
  -3  -6   2      291.14      291.74      7.29 o 
  -2  -6   2       89.85       89.31      4.08 o 
  -1  -6   2        2.31        4.34      1.86 o 
   0  -6   2       16.43       18.82      1.63 o 
   1  -6   2      146.37      138.41      3.45 o 
   2  -6   2      349.63      349.38     14.14 o 
   3  -6   2      194.06      191.53     12.28 o 
   4  -6   2      104.45       96.74      4.11 o 
   5  -6   2       80.43       77.54      5.90 o 
   6  -6   2        0.39       -4.62      3.08 o 
   7  -6   2        8.26        7.06      4.47 o 
  -6  -5   2       47.25       53.85      7.03 o 
  -5  -5   2       86.38       89.37      4.60 o 
  -4  -5   2       61.78       66.44      4.23 o 
  -3  -5   2      117.18      125.20      5.53 o 
  -2  -5   2      104.05      104.34      3.85 o 
  -1  -5   2      106.94      109.42      5.11 o 
   0  -5   2       62.70       63.49      3.66 o 
   1  -5   2      389.19      362.50      7.79 o 
   2  -5   2       34.58       31.70      1.95 o 
   3  -5   2      344.87      336.89     10.06 o 
   4  -5   2      199.00      201.93      4.30 o 
   5  -5   2       15.63       16.41      2.31 o 
   6  -5   2        0.02       -3.29      2.96 o 
   7  -5   2        4.51        6.35      4.41 o 
  -6  -4   2       60.78       53.50      4.09 o 
  -5  -4   2       93.92       91.65      4.48 o 
  -4  -4   2      824.86      822.94     13.66 o 
  -3  -4   2      386.89      371.40      8.31 o 
  -2  -4   2       39.87       38.91      2.37 o 
  -1  -4   2       47.50       49.98      2.31 o 
   0  -4   2      236.43      232.90      3.72 o 
   1  -4   2     1360.97     1327.34     14.78 o 
   2  -4   2      865.18      827.83     18.15 o 
   3  -4   2      684.42      666.82      9.24 o 
   4  -4   2      506.07      529.42      7.41 o 
   5  -4   2       24.32       23.97      2.52 o 
   6  -4   2        6.71        6.16      4.87 o 
   7  -4   2      102.96      102.05      4.89 o 
  -7  -3   2       34.72       37.98      5.91 o 
  -6  -3   2       97.09       97.00      4.83 o 
  -5  -3   2       85.96       90.06      4.12 o 
  -4  -3   2      282.29      282.32     11.91 o 
  -3  -3   2      526.79      514.93      8.81 o 
  -2  -3   2      198.86      248.40      5.91 o 
  -1  -3   2        0.10       -0.28      0.58 o 
   0  -3   2      719.82      699.16      8.03 o 
   1  -3   2       21.02       25.00      1.26 o 
   2  -3   2     1518.79     1454.23     20.64 o 
   3  -3   2     1029.37     1036.24     11.92 o 
   4  -3   2      170.01      172.46      3.63 o 
   5  -3   2       26.93       28.28      3.47 o 
   6  -3   2        0.22        3.78      2.29 o 
   7  -3   2       38.24       37.56      5.23 o 
  -7  -2   2       32.21       27.62      3.33 o 
  -6  -2   2       69.01       81.32      4.18 o 
  -5  -2   2     1105.76     1101.40     16.85 o 
  -4  -2   2      691.00      693.28     23.06 o 
  -3  -2   2      378.25      353.40     10.36 o 
  -2  -2   2      993.25     1083.82     14.87 o 
  -1  -2   2       85.70       91.13      2.94 o 
   0  -2   2     3077.77     3223.12     32.34 o 
   1  -2   2     2339.21     2341.45     33.48 o 
   2  -2   2     2139.08     2153.74     24.98 o 
   3  -2   2     2382.09     2404.02     25.11 o 
   4  -2   2      206.90      197.41      3.76 o 
   5  -2   2        5.11        6.22      1.87 o 
   6  -2   2      210.54      199.45      5.83 o 
   7  -2   2       27.09       31.07      5.02 o 
  -7  -1   2       45.53       53.06      4.06 o 
  -6  -1   2       43.61       49.96      3.19 o 
  -5  -1   2      317.00      308.96      6.66 o 
  -4  -1   2      809.56      794.46      9.29 o 
  -3  -1   2       66.23      106.48      3.30 o 
  -2  -1   2      218.50      219.92      4.02 o 
  -1  -1   2      448.23      475.18      8.40 o 
   0  -1   2     1016.40      971.33     12.44 o 
   1  -1   2     3593.71     3627.11     96.99 o 
   2  -1   2     1964.19     1932.60     20.13 o 
   3  -1   2      456.87      415.29      7.11 o 
   4  -1   2      237.11      248.45      4.47 o 
   5  -1   2       33.36       36.55      3.03 o 
   6  -1   2       47.13       52.34      5.19 o 
   7  -1   2       27.29       34.62      5.41 o 
  -8   0   2        3.85        5.18      2.99 o 
  -7   0   2       18.72       15.35      2.85 o 
  -6   0   2      663.96      651.30     11.42 o 
  -5   0   2      559.01      561.43      9.66 o 
  -4   0   2      592.88      566.31      8.54 o 
  -3   0   2     1370.70     1443.13     15.29 o 
  -2   0   2       84.02       84.93      1.66 o 
  -1   0   2     2653.32     2744.73     27.54 o 
   0   0   2     2365.23     2307.30     42.06 o 
   1   0   2     3035.79     3095.42     31.27 o 
   2   0   2     5837.57     6122.07     61.12 o 
   3   0   2      628.83      630.50      7.96 o 
   4   0   2      117.86      123.78      3.87 o 
   5   0   2      228.24      212.23      8.31 o 
   6   0   2       14.11       11.88      4.14 o 
   7   0   2       43.39       41.07      5.88 o 
  -8   1   2        6.53        2.79      2.69 o 
  -7   1   2        4.69        5.89      3.97 o 
  -6   1   2      155.17      157.06      4.82 o 
  -5   1   2      479.48      460.59      6.47 o 
  -4   1   2       81.42       78.87      2.17 o 
  -3   1   2      520.89      519.75      6.32 o 
  -2   1   2       10.47       12.41      0.74 o 
  -1   1   2     1339.34     1313.57     17.29 o 
   0   1   2     2774.00     2827.89     28.63 o 
   1   1   2     1742.43     1702.23     27.22 o 
   2   1   2      642.85      588.93      7.38 o 
   3   1   2      576.62      603.72      7.96 o 
   4   1   2      201.70      201.27      4.24 o 
   5   1   2       18.07       15.03      2.63 o 
   6   1   2       12.83       13.09      4.19 o 
  -8   2   2        0.79       -3.65      3.70 o 
  -7   2   2      197.11      194.82      9.31 o 
  -6   2   2      207.33      207.46      4.31 o 
  -5   2   2      329.17      330.35      5.24 o 
  -4   2   2      627.95      632.33      7.88 o 
  -3   2   2      308.38      309.27      4.27 o 
  -2   2   2      496.17      509.38      8.14 o 
  -1   2   2      477.18      490.53      7.85 o 
   0   2   2     1850.47     1923.78     48.47 o 
   1   2   2     4027.58     4064.87     50.21 o 
   2   2   2      802.80      801.05      9.69 o 
   3   2   2      271.78      283.77      4.92 o 
   4   2   2      113.62      113.47      4.25 o 
   5   2   2        0.07       -2.45      2.22 o 
   6   2   2       33.24       37.95      5.37 o 
  -8   3   2        1.35       -0.04      4.37 o 
  -7   3   2       25.81       26.81      4.84 o 
  -6   3   2      136.58      134.49      5.99 o 
  -5   3   2      100.01       98.20      5.34 o 
  -4   3   2      325.63      303.50      6.40 o 
  -3   3   2       65.39       68.22      5.47 o 
  -2   3   2      442.87      438.78      7.77 o 
  -1   3   2      548.25      552.80     13.48 o 
   0   3   2      932.59      918.29     10.51 o 
   1   3   2      587.29      566.27      7.27 o 
   2   3   2      514.99      523.76      7.17 o 
   3   3   2      312.98      305.30      6.86 o 
   4   3   2        0.33        1.63      2.13 o 
   5   3   2        0.06       -3.50      2.35 o 
  -8   4   2       31.37       28.54      5.68 o 
  -7   4   2       34.45       38.21      3.56 o 
  -6   4   2       92.90       94.75      4.36 o 
  -5   4   2      202.01      204.79      5.83 o 
  -4   4   2      172.95      165.67      4.94 o 
  -3   4   2       12.08       16.07      2.10 o 
  -2   4   2       21.77       26.00      4.67 o 
  -1   4   2      447.41      448.63      5.93 o 
   0   4   2     1020.24     1046.63     14.41 o 
   1   4   2      444.97      423.28      6.14 o 
   2   4   2      202.88      199.11      4.05 o 
   3   4   2       21.21       16.01      2.51 o 
   4   4   2       11.15       15.60      3.01 o 
   5   4   2        7.82       10.34      3.29 o 
  -7   5   2       17.25       16.60      3.31 o 
  -6   5   2       15.55       22.85      3.19 o 
  -5   5   2       80.50       79.72      4.10 o 
  -4   5   2       63.38       64.52      3.79 o 
  -3   5   2      164.72      164.96      5.19 o 
  -2   5   2       39.80       43.60      3.41 o 
  -1   5   2      196.16      199.69      8.58 o 
   0   5   2      215.19      217.68      5.76 o 
   1   5   2      208.03      205.33      4.19 o 
   2   5   2      186.08      179.61      5.29 o 
   3   5   2        6.09        6.69      2.53 o 
   4   5   2        6.90       11.11      3.24 o 
  -7   6   2       12.34       11.64      3.49 o 
  -6   6   2       36.41       37.88      4.51 o 
  -5   6   2       40.99       43.10      3.76 o 
  -4   6   2        1.25        3.72      2.49 o 
  -3   6   2        0.16       -0.50      4.40 o 
  -2   6   2       45.84       51.81      3.61 o 
  -1   6   2      184.64      195.70      5.84 o 
   0   6   2      114.40      118.85      6.99 o 
   1   6   2       60.76       71.15      6.39 o 
   2   6   2        2.38       -2.23      3.96 o 
   3   6   2       13.11       13.29      4.94 o 
  -6   7   2        8.62        4.42      3.07 o 
  -5   7   2       16.60       13.57      3.55 o 
  -4   7   2       46.90       46.40      3.96 o 
  -3   7   2        0.34       -1.21      2.46 o 
  -2   7   2       13.05       11.43      2.90 o 
  -1   7   2       28.76       31.42      3.42 o 
   0   7   2       40.71       46.95      3.83 o 
   1   7   2       50.00       52.34      6.51 o 
   2   7   2        5.62       14.74      5.21 o 
  -5   8   2        0.59       -2.54      3.01 o 
  -4   8   2        0.54        3.89      3.31 o 
  -3   8   2        2.12        4.00      3.13 o 
  -2   8   2       24.41       24.22      3.57 o 
  -1   8   2       14.48       16.21      3.28 o 
   0   8   2        7.17        5.82      4.78 o 
  -2  -9   3        1.05        6.19      5.86 o 
  -1  -9   3        3.71        1.74      5.43 o 
   0  -9   3       14.96       17.35      6.14 o 
   1  -9   3        5.22       14.84      6.06 o 
   2  -9   3       13.35       14.28      3.47 o 
   3  -9   3        3.35        6.23      3.84 o 
   4  -9   3        1.92        3.53      4.67 o 
  -3  -8   3        5.84        7.54      3.07 o 
  -2  -8   3       15.26       18.48      3.26 o 
  -1  -8   3       25.59       31.85      4.28 o 
   0  -8   3       38.11       41.57      6.43 o 
   1  -8   3       65.47       68.76      4.11 o 
   2  -8   3       23.55       28.42      3.66 o 
   3  -8   3        4.00        0.65      3.78 o 
   4  -8   3        0.13       -4.78      3.43 o 
   5  -8   3        5.74       11.76      4.78 o 
  -4  -7   3       19.44       19.63      3.44 o 
  -3  -7   3       17.68       20.03      3.02 o 
  -2  -7   3       12.86        7.91      2.52 o 
  -1  -7   3       65.87       70.27      3.92 o 
   0  -7   3       63.59       68.64      2.89 o 
   1  -7   3      159.28      154.02      4.08 o 
   2  -7   3       51.90       53.85      5.23 o 
   3  -7   3       35.72       36.24      4.49 o 
   4  -7   3        1.80        7.86      3.82 o 
   5  -7   3       22.21       23.97      4.72 o 
   6  -7   3       12.47       12.45      4.92 o 
  -5  -6   3       30.59       32.32      3.67 o 
  -4  -6   3       54.88       53.57      3.95 o 
  -3  -6   3       11.06       10.75      2.62 o 
  -2  -6   3       52.50       52.15      4.09 o 
  -1  -6   3      141.90      134.86      4.45 o 
   0  -6   3      371.97      349.05      5.65 o 
   1  -6   3      249.69      227.49      9.16 o 
   2  -6   3       72.00       73.37      4.43 o 
   3  -6   3       18.36       16.66      2.36 o 
   4  -6   3       12.91       13.25      2.55 o 
   5  -6   3       56.75       63.08      5.49 o 
   6  -6   3       21.72       26.32      5.17 o 
  -6  -5   3       40.57       36.85      6.35 o 
  -5  -5   3       85.24       74.19      6.61 o 
  -4  -5   3      118.14      113.54      4.64 o 
  -3  -5   3        7.97        9.67      2.15 o 
  -2  -5   3      100.32       93.40      5.16 o 
  -1  -5   3      220.77      216.34      3.91 o 
   0  -5   3      828.80      824.83     10.12 o 
   1  -5   3      355.20      315.58     11.94 o 
   2  -5   3      336.46      338.56      5.72 o 
   3  -5   3        5.84        4.67      1.52 o 
   4  -5   3       52.97       56.52      4.47 o 
   5  -5   3       46.22       50.58      3.54 o 
   6  -5   3       46.94       44.50      3.80 o 
   7  -5   3       12.71       15.88      5.04 o 
  -6  -4   3       86.18       92.08      4.97 o 
  -5  -4   3      198.44      174.26      7.29 o 
  -4  -4   3        4.21        2.59      1.92 o 
  -3  -4   3       25.70       25.76      3.45 o 
  -2  -4   3      204.86      195.41      5.62 o 
  -1  -4   3     1135.62     1137.42     12.74 o 
   0  -4   3     1043.05     1019.23     11.67 o 
   1  -4   3      485.77      459.57     10.02 o 
   2  -4   3      335.97      327.74      5.13 o 
   3  -4   3        2.68        2.50      1.14 o 
   4  -4   3       97.49       99.74      4.09 o 
   5  -4   3       66.00       72.54      3.85 o 
   6  -4   3       72.37       76.58      4.34 o 
   7  -4   3       11.35        9.16      3.25 o 
  -7  -3   3       63.45       58.06      4.40 o 
  -6  -3   3      176.07      165.11      5.77 o 
  -5  -3   3      327.53      316.59     10.46 o 
  -4  -3   3        5.80        7.09      1.93 o 
  -3  -3   3       24.29       25.36      2.99 o 
  -2  -3   3      244.58      235.27      3.76 o 
  -1  -3   3     2019.62     2055.23     21.38 o 
   0  -3   3     1123.77     1104.87     12.18 o 
   1  -3   3     1489.88     1487.24     21.33 o 
   2  -3   3      212.39      215.84      3.58 o 
   3  -3   3       41.77       50.53      2.52 o 
   4  -3   3       54.00       52.88      3.00 o 
   5  -3   3      132.06      139.64      6.68 o 
   6  -3   3       60.62       65.54      4.12 o 
   7  -3   3       26.69       36.18      5.84 o 
  -7  -2   3      109.53      108.21      5.26 o 
  -6  -2   3      316.14      301.25      8.94 o 
  -5  -2   3       90.57       83.77      4.81 o 
  -4  -2   3        4.55        5.94      1.69 o 
  -3  -2   3       57.57       55.87      2.53 o 
  -2  -2   3     1539.43     1619.93     17.05 o 
  -1  -2   3     1908.84     1967.62     23.70 o 
   0  -2   3     1512.22     1496.02     15.75 o 
   1  -2   3     1625.49     1567.92     20.46 o 
   2  -2   3       46.17       43.59      2.52 o 
   3  -2   3       37.92       42.41      2.11 o 
   4  -2   3       71.74       75.65      3.59 o 
   5  -2   3      192.47      200.03      5.91 o 
   6  -2   3       53.87       56.31      6.29 o 
   7  -2   3       49.42       41.10      6.10 o 
  -8  -1   3       45.70       42.90      4.14 o 
  -7  -1   3      174.39      169.16      5.92 o 
  -6  -1   3      399.09      387.25      8.33 o 
  -5  -1   3       79.42       79.01      4.18 o 
  -4  -1   3       20.67       23.48      1.85 o 
  -3  -1   3      101.73      101.06      4.30 o 
  -2  -1   3     1933.75     1976.63     20.39 o 
  -1  -1   3     1621.81     1584.68     16.51 o 
   0  -1   3     2893.70     2893.29     35.59 o 
   1  -1   3     1035.67     1053.66     14.37 o 
   2  -1   3        2.67        6.11      0.84 o 
   3  -1   3        0.87        1.32      0.99 o 
   4  -1   3      163.76      159.93      5.75 o 
   5  -1   3      112.08      107.82      4.60 o 
   6  -1   3       76.59       87.66      6.82 o 
  -8   0   3       64.74       61.24      4.37 o 
  -7   0   3      239.99      236.93     19.84 o 
  -6   0   3      162.73      162.82     12.49 o 
  -5   0   3       72.55       70.73      4.20 o 
  -4   0   3       16.99       20.20      1.27 o 
  -3   0   3      698.63      724.90      8.40 o 
  -2   0   3     1297.24     1318.46     13.96 o 
  -1   0   3     1873.08     1930.36     19.95 o 
   0   0   3     2810.04     2792.79     51.85 o 
   1   0   3      341.88      328.27      4.56 o 
   2   0   3       30.36       24.30      2.33 o 
   3   0   3        8.50        9.52      1.38 o 
   4   0   3      210.81      196.27      7.22 o 
   5   0   3       96.70       99.30      6.66 o 
   6   0   3      108.87      111.96      7.61 o 
  -8   1   3       86.63       79.76      7.06 o 
  -7   1   3      224.58      222.82      6.27 o 
  -6   1   3      122.55      119.75      5.17 o 
  -5   1   3       91.96       92.42      2.69 o 
  -4   1   3        2.74        1.88      0.93 o 
  -3   1   3      664.02      678.94      7.99 o 
  -2   1   3      845.49      808.94      9.08 o 
  -1   1   3     2177.07     2121.62     21.98 o 
   0   1   3     1548.52     1597.18     17.00 o 
   1   1   3       44.75       35.06      1.54 o 
   2   1   3       81.86       75.98      2.75 o 
   3   1   3       64.97       69.39      2.69 o 
   4   1   3       71.26       71.22      3.68 o 
   5   1   3      101.30       91.54      6.55 o 
   6   1   3      108.34      112.57      7.76 o 
  -8   2   3       92.28       88.25      7.45 o 
  -7   2   3      100.18      106.12      7.10 o 
  -6   2   3       85.74       90.76      4.27 o 
  -5   2   3       81.32       79.43      3.30 o 
  -4   2   3       78.15       72.79      2.12 o 
  -3   2   3      313.69      299.35      4.62 o 
  -2   2   3      937.15      894.98     17.94 o 
  -1   2   3     1700.61     1679.89     17.86 o 
   0   2   3      547.94      517.38      6.60 o 
   1   2   3      219.87      205.12      3.69 o 
   2   2   3       25.77       26.33      1.74 o 
   3   2   3       84.49       86.60      3.84 o 
   4   2   3       67.20       66.72      5.25 o 
   5   2   3      113.71      112.18      6.84 o 
  -8   3   3       62.29       63.45      6.70 o 
  -7   3   3       66.47       68.74      6.74 o 
  -6   3   3       66.29       63.94      3.62 o 
  -5   3   3       14.71       16.99      2.30 o 
  -4   3   3       76.79       74.12      3.29 o 
  -3   3   3      148.64      130.55      4.06 o 
  -2   3   3      744.75      755.65     12.02 o 
  -1   3   3      809.79      802.72     15.10 o 
   0   3   3      116.33      105.87      2.56 o 
   1   3   3      180.08      175.27      3.60 o 
   2   3   3        0.43       -1.59      1.30 o 
   3   3   3        6.51        7.23      2.19 o 
   4   3   3       61.10       68.96      4.13 o 
   5   3   3       90.76       95.93      7.04 o 
  -8   4   3       26.91       29.97      6.17 o 
  -7   4   3       34.46       36.20      4.50 o 
  -6   4   3       57.14       60.60      3.77 o 
  -5   4   3        0.15       -2.77      1.84 o 
  -4   4   3       20.88       19.61      2.36 o 
  -3   4   3      210.38      205.50      5.57 o 
  -2   4   3      459.76      437.77      8.47 o 
  -1   4   3      304.44      287.50      6.51 o 
   0   4   3      190.44      182.32      3.57 o 
   1   4   3       75.82       73.25      2.61 o 
   2   4   3        8.32        5.43      2.26 o 
   3   4   3       14.61       17.62      2.75 o 
   4   4   3       57.71       61.68      5.93 o 
  -7   5   3       17.34       15.62      3.27 o 
  -6   5   3       14.71       13.98      2.96 o 
  -5   5   3        0.40       -2.39      1.99 o 
  -4   5   3        6.23        4.26      2.27 o 
  -3   5   3      118.82      109.91      7.21 o 
  -2   5   3      190.29      187.26     14.87 o 
  -1   5   3       60.27       55.13      9.05 o 
   0   5   3      104.78      101.52      4.25 o 
   1   5   3       11.32       10.24      2.40 o 
   2   5   3        4.48        4.11      3.80 o 
   3   5   3       15.62       14.56      2.99 o 
  -7   6   3       16.67       22.87      3.93 o 
  -6   6   3        4.55        3.19      3.23 o 
  -5   6   3        0.50       -2.91      2.40 o 
  -4   6   3       20.31       18.30      3.09 o 
  -3   6   3       55.91       64.52      4.12 o 
  -2   6   3       76.85       80.05      4.62 o 
  -1   6   3       63.78       74.75      9.39 o 
   0   6   3       45.10       44.78      3.55 o 
   1   6   3        0.26       -1.04      4.18 o 
   2   6   3        0.18        0.61      4.08 o 
  -6   7   3        0.98        0.43      3.60 o 
  -5   7   3        0.52        3.37      3.07 o 
  -4   7   3        7.63        4.82      2.84 o 
  -3   7   3       19.69       23.07      3.44 o 
  -2   7   3        7.11        9.19      3.85 o 
  -1   7   3       24.38       25.33      6.38 o 
   0   7   3        8.75        9.98      4.88 o 
   1   7   3        8.44       10.68      4.88 o 
  -5   8   3        0.55        0.75      3.37 o 
  -4   8   3        2.41        1.30      3.43 o 
  -3   8   3        9.58        8.77      6.43 o 
  -2   8   3        9.33        6.70      3.37 o 
  -1   8   3       10.53        8.97      3.42 o 
  -2  -9   4       22.83       23.09      6.17 o 
  -1  -9   4       21.77       36.34      7.10 o 
   0  -9   4        7.44        6.55      5.53 o 
   1  -9   4        0.50        0.35      4.82 o 
   2  -9   4        0.04       -0.20      3.86 o 
   3  -9   4        0.38        3.96      4.33 o 
   4  -9   4        4.09       -3.35      4.51 o 
  -3  -8   4       82.38       78.24      4.78 o 
  -2  -8   4       93.58       98.14      4.96 o 
  -1  -8   4       45.90       45.94      3.73 o 
   0  -8   4      114.48      109.95      5.20 o 
   1  -8   4        7.14        5.86      5.19 o 
   2  -8   4        0.32        5.29      3.45 o 
   3  -8   4       18.30       21.29      4.51 o 
   4  -8   4       17.71       20.46      4.57 o 
   5  -8   4       17.02        9.62      5.12 o 
  -4  -7   4       44.92       40.53      4.33 o 
  -3  -7   4       85.50       84.20      4.65 o 
  -2  -7   4      124.51      131.62      5.15 o 
  -1  -7   4       91.47       89.25      4.27 o 
   0  -7   4       28.67       28.47      2.77 o 
   1  -7   4        8.68       11.94      2.24 o 
   2  -7   4        3.37        1.42      2.13 o 
   3  -7   4       22.95       28.37      3.30 o 
   4  -7   4       37.07       41.30      5.27 o 
   5  -7   4        1.26        4.02      3.76 o 
  -5  -6   4       12.76       11.67      3.07 o 
  -4  -6   4      194.81      186.55      8.04 o 
  -3  -6   4      310.85      301.69      7.24 o 
  -2  -6   4      207.08      200.82     11.59 o 
  -1  -6   4      710.16      672.36     16.49 o 
   0  -6   4       91.82       96.40      3.12 o 
   1  -6   4       11.19       12.65      2.27 o 
   2  -6   4       65.10       72.99      6.58 o 
   3  -6   4       84.58       89.36      4.44 o 
   4  -6   4      116.81      115.34      7.15 o 
   5  -6   4       67.50       79.40      6.79 o 
   6  -6   4       12.66       20.41      5.17 o 
  -6  -5   4        0.00       -2.13      2.85 o 
  -5  -5   4       51.90       45.72      3.74 o 
  -4  -5   4      163.24      169.01      5.56 o 
  -3  -5   4      348.60      346.03      7.42 o 
  -2  -5   4      393.82      381.91      7.65 o 
  -1  -5   4      223.59      229.55      4.17 o 
   0  -5   4      156.13      151.59      3.44 o 
   1  -5   4      155.45      163.67      4.63 o 
   2  -5   4       38.30       43.23      2.94 o 
   3  -5   4      176.50      182.37     10.54 o 
   4  -5   4       14.87       21.82      3.03 o 
   5  -5   4       92.21       92.52      4.65 o 
   6  -5   4       25.09       26.57      3.75 o 
  -7  -4   4       38.35       41.30      4.27 o 
  -6  -4   4        1.17        4.22      2.83 o 
  -5  -4   4      215.98      196.71      9.36 o 
  -4  -4   4      484.75      454.81     19.00 o 
  -3  -4   4      445.66      443.08      8.33 o 
  -2  -4   4     2641.36     2573.94     26.97 o 
  -1  -4   4      507.70      496.97      6.58 o 
   0  -4   4      289.01      288.32      6.57 o 
   1  -4   4       40.88       44.75      2.01 o 
   2  -4   4      161.22      164.65      4.69 o 
   3  -4   4      399.06      386.44      7.93 o 
   4  -4   4      328.61      317.85     12.20 o 
   5  -4   4      104.15      107.79      5.05 o 
   6  -4   4       10.19       15.08      3.31 o 
  -7  -3   4        8.37       10.27      3.09 o 
  -6  -3   4       19.93       14.62      3.77 o 
  -5  -3   4      120.75      133.81      4.96 o 
  -4  -3   4      461.65      437.71      8.40 o 
  -3  -3   4      673.81      685.45     11.02 o 
  -2  -3   4      539.20      532.15      6.82 o 
  -1  -3   4      953.18      954.33     10.85 o 
   0  -3   4      914.60      981.40     11.19 o 
   1  -3   4        3.57        4.39      1.43 o 
   2  -3   4      318.10      311.36     14.02 o 
   3  -3   4       18.91       18.15      2.38 o 
   4  -3   4      410.17      399.59      8.42 o 
   5  -3   4      137.18      140.75      5.43 o 
   6  -3   4       61.76       66.71      5.02 o 
  -7  -2   4        6.41        6.19      2.84 o 
  -6  -2   4      115.07      105.22      4.66 o 
  -5  -2   4      341.62      327.31      7.19 o 
  -4  -2   4      427.10      426.33      7.93 o 
  -3  -2   4     4514.74     4729.41     47.71 o 
  -2  -2   4     1224.44     1262.92     13.87 o 
  -1  -2   4     1542.90     1616.83     17.23 o 
   0  -2   4       94.93       90.75      2.08 o 
   1  -2   4       72.46       69.46      2.76 o 
   2  -2   4      711.42      663.87     10.68 o 
   3  -2   4      814.99      788.51     12.59 o 
   4  -2   4      356.68      359.43      7.90 o 
   5  -2   4       61.93       69.29      4.09 o 
   6  -2   4       28.58       23.19      5.41 o 
  -8  -1   4       19.11       17.78      3.57 o 
  -7  -1   4        0.21       -3.24      2.33 o 
  -6  -1   4       14.11       19.12      5.39 o 
  -5  -1   4      263.38      249.59      5.93 o 
  -4  -1   4      494.66      520.88      7.73 o 
  -3  -1   4      733.00      719.60      8.49 o 
  -2  -1   4     1833.30     1888.55     19.82 o 
  -1  -1   4     2167.92     2315.66     28.27 o 
   0  -1   4       84.86       84.84      3.31 o 
   1  -1   4      158.16      143.67      4.25 o 
   2  -1   4       30.94       41.94      2.61 o 
   3  -1   4      834.85      849.43     19.74 o 
   4  -1   4      317.43      302.58      7.73 o 
   5  -1   4      199.49      188.62      6.57 o 
   6  -1   4       10.01        1.78      4.61 o 
  -8   0   4       17.31       17.61      3.54 o 
  -7   0   4       28.08       27.63      3.15 o 
  -6   0   4       97.07       94.18      4.08 o 
  -5   0   4      178.95      177.88      4.74 o 
  -4   0   4     2833.09     2863.11     29.76 o 
  -3   0   4     1297.51     1349.99     14.73 o 
  -2   0   4     2238.46     2263.14     23.50 o 
  -1   0   4      489.20      493.16      6.29 o 
   0   0   4       22.60       25.95      1.32 o 
   1   0   4      554.67      549.25      9.04 o 
   2   0   4      917.55      886.15     10.74 o 
   3   0   4      539.66      526.94     17.56 o 
   4   0   4      154.72      179.92      5.61 o 
   5   0   4      106.43       95.79      6.64 o 
   6   0   4        1.60        0.45      4.67 o 
  -8   1   4        3.66        4.68      4.43 o 
  -7   1   4        3.73        2.65      3.94 o 
  -6   1   4       51.20       55.08      3.13 o 
  -5   1   4      149.30      147.65      3.37 o 
  -4   1   4      537.35      549.35     10.67 o 
  -3   1   4     1217.48     1211.68     13.43 o 
  -2   1   4     2749.89     2898.83     29.81 o 
  -1   1   4      351.35      362.12      5.09 o 
   0   1   4        0.06        0.08      0.92 o 
   1   1   4      167.27      180.42      3.59 o 
   2   1   4      725.13      720.10      9.34 o 
   3   1   4      343.67      331.69      7.28 o 
   4   1   4      306.55      297.53      9.28 o 
   5   1   4       37.07       41.05      5.53 o 
  -8   2   4        2.22       -2.72      3.94 o 
  -7   2   4        6.69        4.67      3.86 o 
  -6   2   4       26.80       24.62      2.72 o 
  -5   2   4      806.55      762.09     16.62 o 
  -4   2   4      638.46      632.96     10.68 o 
  -3   2   4     1133.28     1086.85     12.30 o 
  -2   2   4      363.86      346.66      4.92 o 
  -1   2   4      184.87      173.17      3.23 o 
   0   2   4      104.74       95.76      2.61 o 
   1   2   4      361.21      352.03      5.56 o 
   2   2   4      368.13      361.09      5.94 o 
   3   2   4      135.95      150.71      7.61 o 
   4   2   4      156.73      158.77      7.92 o 
   5   2   4        9.68       10.39      4.63 o 
  -8   3   4        8.67        9.33      5.19 o 
  -7   3   4        1.10       11.62      4.53 o 
  -6   3   4        9.80        7.17      2.81 o 
  -5   3   4      138.66      139.38      4.90 o 
  -4   3   4      435.02      416.16     16.92 o 
  -3   3   4     1350.68     1395.88     20.40 o 
  -2   3   4      347.26      353.44      7.23 o 
  -1   3   4       67.07       68.11      3.33 o 
   0   3   4      155.95      149.07      4.31 o 
   1   3   4      232.70      233.66      4.55 o 
   2   3   4      190.44      189.19      4.36 o 
   3   3   4      240.51      235.24      8.76 o 
   4   3   4       46.33       46.22      5.39 o 
  -8   4   4        0.14        0.82      5.06 o 
  -7   4   4        0.33       -3.74      2.49 o 
  -6   4   4      137.21      124.51      7.60 o 
  -5   4   4      152.20      148.03      5.33 o 
  -4   4   4      313.99      299.76      7.44 o 
  -3   4   4      163.06      164.17      5.22 o 
  -2   4   4      151.62      153.40      5.18 o 
  -1   4   4        0.23        1.83      1.85 o 
   0   4   4       43.10       46.29      3.00 o 
   1   4   4      102.81      100.37      3.22 o 
   2   4   4       40.28       45.26      2.65 o 
   3   4   4       98.58       94.81      6.55 o 
   4   4   4       10.90        6.96      4.25 o 
  -7   5   4        0.77        1.71      3.02 o 
  -6   5   4       11.06       11.33      3.00 o 
  -5   5   4       88.19       87.44      4.69 o 
  -4   5   4      290.84      299.68      7.90 o 
  -3   5   4      134.15      131.87      7.91 o 
  -2   5   4       65.60       71.79      3.93 o 
  -1   5   4       94.82       92.47      4.40 o 
   0   5   4       22.72       26.43      2.90 o 
   1   5   4       46.92       54.49      3.64 o 
   2   5   4       92.08       84.72      6.90 o 
  -7   6   4       13.68       10.47      3.65 o 
  -6   6   4       19.30       14.90      3.61 o 
  -5   6   4       50.74       47.52      4.15 o 
  -4   6   4       40.07       34.35      3.65 o 
  -3   6   4       48.78       53.17      4.01 o 
  -2   6   4        3.21        0.40      2.32 o 
  -1   6   4        0.51       -0.70      2.47 o 
   0   6   4        8.49        7.03      2.88 o 
   1   6   4        4.11        6.47      4.65 o 
   2   6   4       27.02       19.39      5.94 o 
  -6   7   4        9.68       11.00      3.80 o 
  -5   7   4       36.01       25.54      4.27 o 
  -4   7   4       24.83       27.71      3.89 o 
  -3   7   4       20.41       26.24      3.62 o 
  -2   7   4       35.14       36.76      3.86 o 
  -1   7   4        0.04        0.36      2.78 o 
   0   7   4        3.67        0.43      4.76 o 
  -3   8   4        1.16        0.03      7.60 o 
  -2  -9   5        5.80        4.87      3.22 o 
  -1  -9   5        2.72        5.97      3.28 o 
   0  -9   5        0.69        0.51      4.94 o 
   1  -9   5       12.15       12.98      4.21 o 
   2  -9   5       37.21       40.22      5.65 o 
   3  -9   5       30.08       31.17      5.66 o 
  -3  -8   5        9.20       14.48      3.32 o 
  -2  -8   5        9.70       11.85      3.09 o 
  -1  -8   5        4.67       10.18      3.88 o 
   0  -8   5       50.78       47.48      3.76 o 
   1  -8   5       50.84       53.39      3.68 o 
   2  -8   5       88.78       97.52      6.86 o 
   3  -8   5       48.43       59.08      6.08 o 
   4  -8   5       13.23       13.21      4.98 o 
  -5  -7   5       46.77       49.99      4.47 o 
  -4  -7   5       46.09       48.28      3.93 o 
  -3  -7   5       56.76       52.78      4.54 o 
  -2  -7   5       45.97       45.53      3.60 o 
  -1  -7   5        1.39        3.25      2.30 o 
   0  -7   5       42.51       43.74      2.61 o 
   1  -7   5      168.63      171.18      5.43 o 
   2  -7   5      218.03      240.14      6.85 o 
   3  -7   5       92.09      103.59      5.24 o 
   4  -7   5       22.03       15.96      6.19 o 
   5  -7   5       13.90       16.25      5.08 o 
  -5  -6   5       86.30       85.82      4.88 o 
  -4  -6   5       62.85       60.88      4.00 o 
  -3  -6   5      112.08      110.14      4.59 o 
  -2  -6   5       81.56       87.76      4.14 o 
  -1  -6   5       82.63       72.07      2.83 o 
   0  -6   5      121.37      119.64      4.73 o 
   1  -6   5      396.24      407.43     14.03 o 
   2  -6   5      294.94      319.11      7.65 o 
   3  -6   5      120.04      117.41      5.28 o 
   4  -6   5       47.89       47.71      4.09 o 
   5  -6   5        2.61        1.73      3.18 o 
  -6  -5   5       85.23       80.00      4.97 o 
  -5  -5   5      129.42      119.91      5.33 o 
  -4  -5   5      206.30      201.06     14.74 o 
  -3  -5   5      295.40      296.44      6.97 o 
  -2  -5   5       65.37       74.00      3.42 o 
  -1  -5   5       41.58       46.55      2.13 o 
   0  -5   5      378.29      374.40      8.79 o 
   1  -5   5      852.97      917.10     14.22 o 
   2  -5   5      434.17      463.83     21.54 o 
   3  -5   5      174.57      168.24      5.80 o 
   4  -5   5      115.00      113.20      5.32 o 
   5  -5   5        0.63       -2.28      2.90 o 
   6  -5   5        0.39        0.64      3.44 o 
  -7  -4   5       48.03       56.50      4.68 o 
  -6  -4   5      136.52      132.09      5.40 o 
  -5  -4   5      155.77      153.88      5.27 o 
  -4  -4   5      419.59      399.84     12.25 o 
  -3  -4   5      416.42      428.91      8.22 o 
  -2  -4   5       20.24       23.88      1.64 o 
  -1  -4   5       98.21      104.61      2.82 o 
   0  -4   5      917.12      925.25     11.18 o 
   1  -4   5      994.86      981.05     14.79 o 
   2  -4   5      490.00      496.15      9.41 o 
   3  -4   5      332.90      312.52      8.49 o 
   4  -4   5       53.67       54.05      3.84 o 
   5  -4   5        2.22        4.28      3.15 o 
   6  -4   5        1.95        1.80      3.41 o 
  -7  -3   5       67.91       68.99      4.72 o 
  -6  -3   5      162.59      161.19     10.33 o 
  -5  -3   5      349.92      349.55      7.83 o 
  -4  -3   5      774.29      782.80     12.79 o 
  -3  -3   5      346.89      357.20      7.06 o 
  -2  -3   5        0.55       -0.21      0.95 o 
  -1  -3   5      357.23      374.54      5.43 o 
   0  -3   5     1618.36     1691.89     18.39 o 
   1  -3   5     1021.78     1049.18     20.10 o 
   2  -3   5      644.49      625.43     10.80 o 
   3  -3   5      502.12      483.86      9.56 o 
   4  -3   5       30.62       34.30      3.30 o 
   5  -3   5        4.29        1.81      4.63 o 
   6  -3   5        6.81        5.34      3.44 o 
  -7  -2   5       91.76       96.99      5.14 o 
  -6  -2   5      158.08      165.94      5.61 o 
  -5  -2   5      630.44      661.62     12.98 o 
  -4  -2   5      850.99      880.86     13.71 o 
  -3  -2   5       46.42       43.56      1.84 o 
  -2  -2   5        1.51        1.19      0.93 o 
  -1  -2   5      925.51      966.65     11.19 o 
   0  -2   5     1646.60     1651.92     22.12 o 
   1  -2   5      904.60      870.04     13.26 o 
   2  -2   5     1070.74     1043.24     22.40 o 
   3  -2   5      278.34      261.85      6.60 o 
   4  -2   5       42.65       42.29      6.16 o 
   5  -2   5        1.07        6.01      2.90 o 
   6  -2   5       13.52       18.70      5.92 o 
  -8  -1   5       21.54       28.24      7.59 o 
  -7  -1   5       89.56       98.38      5.01 o 
  -6  -1   5      293.16      303.40      7.27 o 
  -5  -1   5      876.86      902.75     14.34 o 
  -4  -1   5      600.96      612.45      7.89 o 
  -3  -1   5      120.48      124.21      2.78 o 
  -2  -1   5       80.05       92.92      2.43 o 
  -1  -1   5     1359.83     1380.75     15.24 o 
   0  -1   5     1094.42     1097.17     12.51 o 
   1  -1   5     1073.58     1029.52     15.19 o 
   2  -1   5     1051.83     1048.11     15.83 o 
   3  -1   5      170.61      174.93      5.54 o 
   4  -1   5       56.13       50.15      3.72 o 
   5  -1   5        0.37        1.17      2.80 o 
  -8   0   5       23.42       26.11      5.94 o 
  -7   0   5       72.01       76.22      4.39 o 
  -6   0   5      412.81      411.08      8.45 o 
  -5   0   5      782.25      821.84     14.31 o 
  -4   0   5      229.04      234.99      4.15 o 
  -3   0   5       74.84       70.04      2.20 o 
  -2   0   5      285.69      313.99      4.78 o 
  -1   0   5     1066.97     1095.00     12.60 o 
   0   0   5      734.06      719.30     13.98 o 
   1   0   5     1541.80     1541.05     17.26 o 
   2   0   5      561.53      518.10      9.47 o 
   3   0   5      172.39      176.55      5.61 o 
   4   0   5       32.19       34.73      3.40 o 
   5   0   5        5.70        1.20      4.04 o 
  -8   1   5       19.75       26.40      5.88 o 
  -7   1   5      117.68      112.65      7.80 o 
  -6   1   5      468.37      482.12     15.25 o 
  -5   1   5      428.32      440.33     13.14 o 
  -4   1   5      229.54      228.31      4.19 o 
  -3   1   5        3.11        3.01      0.97 o 
  -2   1   5      386.44      396.00      5.71 o 
  -1   1   5      494.97      509.37      6.94 o 
   0   1   5      732.60      723.77      9.20 o 
   1   1   5     1015.18      996.59     12.09 o 
   2   1   5      317.70      316.53      7.00 o 
   3   1   5      157.56      150.46      8.01 o 
   4   1   5       11.40        9.47      4.25 o 
   5   1   5        9.42        7.12      4.98 o 
  -8   2   5       14.86       14.92      5.00 o 
  -7   2   5      129.19      123.21      8.43 o 
  -6   2   5      355.45      375.76      8.44 o 
  -5   2   5      201.30      214.81      5.99 o 
  -4   2   5      133.80      134.97      4.49 o 
  -3   2   5       15.01       26.42      5.07 o 
  -2   2   5      229.86      232.89      4.88 o 
  -1   2   5      253.09      244.31      4.32 o 
   0   2   5      983.47      947.74     11.63 o 
   1   2   5      491.80      468.79      7.05 o 
   2   2   5      254.01      259.52      6.43 o 
   3   2   5       83.30       87.77      4.60 o 
   4   2   5        0.45        7.55      4.21 o 
  -8   3   5       22.99       31.19      6.57 o 
  -7   3   5      129.26      119.71      8.90 o 
  -6   3   5      144.84      140.39      5.29 o 
  -5   3   5      131.86      131.92      4.90 o 
  -4   3   5       29.19       31.68      2.93 o 
  -3   3   5       20.25       22.51      2.56 o 
  -2   3   5       87.47       88.67      5.21 o 
  -1   3   5      185.46      186.84      5.29 o 
   0   3   5      458.77      463.60      8.31 o 
   1   3   5      240.82      241.03      5.37 o 
   2   3   5      179.06      176.90      5.54 o 
   3   3   5       34.68       35.03      4.70 o 
   4   3   5        0.36        0.55      4.18 o 
  -7   4   5       86.97       83.75      5.81 o 
  -6   4   5       69.80       72.59      5.89 o 
  -5   4   5       62.99       58.79      3.94 o 
  -4   4   5        2.68        5.89      2.41 o 
  -3   4   5       10.09       13.93      2.56 o 
  -2   4   5       31.89       35.27      2.94 o 
  -1   4   5      291.24      289.11      7.15 o 
   0   4   5      201.76      204.42      5.85 o 
   1   4   5      162.04      162.39      6.02 o 
   2   4   5       71.94       78.52      6.21 o 
   3   4   5        8.54       12.05      4.45 o 
  -7   5   5       24.73       27.01      4.00 o 
  -6   5   5       32.44       37.08      8.20 o 
  -5   5   5       12.95       16.78      3.15 o 
  -4   5   5        0.91        0.13      2.53 o 
  -3   5   5        3.11        1.27      2.34 o 
  -2   5   5       13.12       15.93      2.91 o 
  -1   5   5       96.83       90.88      4.59 o 
   0   5   5       83.58       78.62      4.41 o 
   1   5   5       92.74       97.18      4.85 o 
  -6   6   5       12.28       16.79      3.70 o 
  -5   6   5        3.38        0.77      3.20 o 
  -4   6   5        0.53        3.73      2.89 o 
  -3   6   5        0.32       -2.37      2.66 o 
  -2   6   5       42.95       49.37      4.01 o 
  -1   6   5       40.53       44.79      4.02 o 
   0   6   5       51.34       52.93     12.50 o 
   1   6   5       28.13       25.97      5.74 o 
  -5   7   5        1.33        1.00      3.47 o 
  -4   7   5        0.20       -3.08      3.17 o 
  -3   7   5        0.15        0.71      3.12 o 
  -2   7   5        9.11       12.95      3.61 o 
  -1   7   5       14.16       15.46      3.60 o 
  -2  -9   6       12.92       12.69      3.73 o 
  -1  -9   6       60.04       68.23      6.04 o 
   0  -9   6       18.80       17.05      4.59 o 
   1  -9   6       20.86       21.40      4.67 o 
   2  -9   6        3.23        1.39      4.43 o 
   3  -9   6        0.03       -2.57      4.72 o 
  -3  -8   6        3.32        5.60      3.11 o 
  -2  -8   6       64.80       55.67      6.24 o 
  -1  -8   6      215.25      224.32      7.05 o 
   0  -8   6      127.16      139.80      7.64 o 
   1  -8   6       38.53       40.94      3.60 o 
   2  -8   6        8.56        7.49      6.21 o 
   3  -8   6        0.05        3.57      3.07 o 
   4  -8   6        0.92        0.69      4.33 o 
  -4  -7   6        0.22       -0.88      2.83 o 
  -3  -7   6       18.39       14.27      3.06 o 
  -2  -7   6      212.30      202.24      9.83 o 
  -1  -7   6       74.12       80.13      8.39 o 
   0  -7   6      160.61      170.18      7.07 o 
   1  -7   6       71.52       79.03      5.03 o 
   2  -7   6       11.70       17.21      3.19 o 
   3  -7   6        1.62       -1.68      2.83 o 
   4  -7   6        0.83       -2.44      3.31 o 
  -5  -6   6       17.38       16.65      3.27 o 
  -4  -6   6        0.43       -1.43      4.39 o 
  -3  -6   6      115.03      107.62      4.54 o 
  -2  -6   6      632.56      568.70     10.67 o 
  -1  -6   6      495.63      489.62      7.56 o 
   0  -6   6      260.86      257.23      6.27 o 
   1  -6   6      108.79      111.12      4.68 o 
   2  -6   6       21.54       19.34      3.08 o 
   3  -6   6        1.33        5.27      3.40 o 
   4  -6   6       75.08       76.10      5.04 o 
   5  -6   6       26.81       35.26     12.24 o 
  -6  -5   6       61.93       63.29      4.47 o 
  -5  -5   6       15.85       15.50      2.96 o 
  -4  -5   6        3.08        1.23      2.34 o 
  -3  -5   6      379.68      372.94     21.46 o 
  -2  -5   6      138.95      138.04      4.50 o 
  -1  -5   6      579.72      562.73      8.00 o 
   0  -5   6      422.66      412.81      8.02 o 
   1  -5   6      153.93      151.55      4.89 o 
   2  -5   6       60.02       66.09      6.22 o 
   3  -5   6       30.80       30.31      3.27 o 
   4  -5   6       24.18       24.70      3.62 o 
   5  -5   6       59.89       58.11     13.25 o 
  -7  -4   6       76.81       79.24      5.12 o 
  -6  -4   6       69.49       68.31      4.53 o 
  -5  -4   6       35.34       38.74      3.24 o 
  -4  -4   6       74.58       79.14      3.96 o 
  -3  -4   6      931.99      930.45     14.63 o 
  -2  -4   6      927.89      906.95     11.21 o 
  -1  -4   6      794.41      759.62      9.71 o 
   0  -4   6      580.60      524.29     11.90 o 
   1  -4   6      228.40      219.42      5.91 o 
   2  -4   6       82.20       91.96      6.07 o 
   3  -4   6      151.47      142.60      5.71 o 
   4  -4   6       53.25       61.32      8.43 o 
   5  -4   6       98.07       95.33      8.21 o 
  -7  -3   6       99.94       96.13      5.24 o 
  -6  -3   6       65.35       62.71      4.11 o 
  -5  -3   6       11.86       11.93      2.46 o 
  -4  -3   6      306.23      310.68      7.03 o 
  -3  -3   6       92.28       90.02      3.46 o 
  -2  -3   6      975.57      945.91     11.49 o 
  -1  -3   6      965.66      949.66     14.85 o 
   0  -3   6      508.47      526.84      9.33 o 
   1  -3   6      426.15      420.91     10.56 o 
   2  -3   6      241.03      235.67      6.44 o 
   3  -3   6       16.20       20.63      2.98 o 
   4  -3   6      114.47      115.23      5.54 o 
   5  -3   6      111.10      109.94      5.67 o 
  -7  -2   6      103.12      117.91      5.72 o 
  -6  -2   6       89.26       95.15      4.74 o 
  -5  -2   6        3.95        3.74      2.39 o 
  -4  -2   6      688.63      688.64     11.47 o 
  -3  -2   6      807.10      800.59     11.03 o 
  -2  -2   6     1067.64     1075.36     12.68 o 
  -1  -2   6     1338.68     1207.56     13.90 o 
   0  -2   6      780.76      733.77     32.62 o 
   1  -2   6      489.43      490.85     13.66 o 
   2  -2   6       99.37       92.63      4.12 o 
   3  -2   6       31.56       29.26      3.20 o 
   4  -2   6      174.84      169.66      8.02 o 
   5  -2   6      139.66      141.23      6.35 o 
  -8  -1   6       73.04       84.43      5.06 o 
  -7  -1   6       91.49       98.58      5.02 o 
  -6  -1   6       51.50       55.67      3.55 o 
  -5  -1   6       84.54       88.43      3.98 o 
  -4  -1   6        2.39        2.98      1.28 o 
  -3  -1   6      705.14      694.53      8.91 o 
  -2  -1   6      973.47      960.92     11.52 o 
  -1  -1   6      791.23      813.90     10.05 o 
   0  -1   6     1024.27      981.64     29.97 o 
   1  -1   6      716.16      714.17     12.01 o 
   2  -1   6        1.12        1.58      2.64 o 
   3  -1   6       84.09       79.80      5.02 o 
   4  -1   6      156.62      138.80      5.84 o 
   5  -1   6      102.52       96.59      5.55 o 
  -8   0   6       67.28       54.69      7.06 o 
  -7   0   6       73.63       78.70      7.29 o 
  -6   0   6       11.62       11.91      2.45 o 
  -5   0   6      264.47      260.96      4.82 o 
  -4   0   6      315.40      304.40      5.06 o 
  -3   0   6      618.99      615.39      8.14 o 
  -2   0   6     1040.50      908.12     11.09 o 
  -1   0   6     1052.46     1005.69     12.05 o 
   0   0   6      913.90      893.81     13.79 o 
   1   0   6        8.73       10.58      2.35 o 
   2   0   6        0.16       -2.13      5.25 o 
   3   0   6      148.01      141.53      8.01 o 
   4   0   6      173.27      169.60      6.37 o 
  -8   1   6       50.29       41.46      6.55 o 
  -7   1   6       42.80       52.30      6.27 o 
  -6   1   6        2.89        7.59      4.10 o 
  -5   1   6       31.82       33.38      3.95 o 
  -4   1   6      187.71      187.32      5.32 o 
  -3   1   6      456.48      455.98     12.90 o 
  -2   1   6      683.21      704.44      9.18 o 
  -1   1   6      941.99      908.93     11.24 o 
   0   1   6     1041.62     1039.20     12.70 o 
   1   1   6       54.40       56.04      4.90 o 
   2   1   6       13.33       12.89      4.04 o 
   3   1   6      102.56       92.05      4.80 o 
   4   1   6       94.36      106.85      7.68 o 
  -8   2   6       28.40       25.70      5.78 o 
  -7   2   6       14.43       13.11      5.10 o 
  -6   2   6       50.72       51.65      3.61 o 
  -5   2   6       50.29       47.41      3.74 o 
  -4   2   6      144.14      135.76      4.82 o 
  -3   2   6      313.05      290.13      6.85 o 
  -2   2   6      617.58      608.89     10.97 o 
  -1   2   6      661.19      643.11      8.75 o 
   0   2   6        8.70       10.13      1.71 o 
   1   2   6       29.82       29.05      2.83 o 
   2   2   6       48.16       50.98      3.62 o 
   3   2   6       97.37       89.22      4.85 o 
   4   2   6       47.64       45.40      6.23 o 
  -7   3   6        1.39       -0.82      4.18 o 
  -6   3   6       33.34       30.02      6.90 o 
  -5   3   6       13.38       10.74      2.61 o 
  -4   3   6       84.37       89.68      4.46 o 
  -3   3   6      250.05      258.28     12.06 o 
  -2   3   6      418.83      441.02     19.32 o 
  -1   3   6      698.48      697.40     12.49 o 
   0   3   6       95.18       94.67      4.37 o 
   1   3   6        1.34       -1.65      3.37 o 
   2   3   6       30.40       22.04      3.26 o 
   3   3   6       38.83       39.12      5.41 o 
  -7   4   6        6.16        5.22      3.10 o 
  -6   4   6        2.49       -3.20      2.61 o 
  -5   4   6        9.95        8.33      2.96 o 
  -4   4   6       50.56       48.14      3.89 o 
  -3   4   6      173.16      171.07      5.78 o 
  -2   4   6      231.16      215.76      6.32 o 
  -1   4   6       16.04       19.83      2.90 o 
   0   4   6       37.04       31.26      3.24 o 
   1   4   6        3.86       13.13      4.25 o 
  -6   5   6        0.04       -0.77      3.04 o 
  -5   5   6        3.80        2.69      3.04 o 
  -4   5   6       37.27       45.27      4.03 o 
  -3   5   6      102.50      102.32      6.45 o 
  -2   5   6      220.46      228.55      7.12 o 
  -1   5   6       52.46       43.91      3.83 o 
   0   5   6        6.01        7.82      2.94 o 
   1   5   6        2.89        3.25      4.16 o 
  -5   6   6        3.92        2.03      3.30 o 
  -4   6   6       25.36       30.48      3.96 o 
  -3   6   6       44.24       41.87      4.67 o 
  -2   6   6        6.66        7.68      3.07 o 
  -1   6   6       14.16       16.78      3.33 o 
  -1  -9   7        1.12        1.78      4.27 o 
   0  -9   7        6.25        6.61      4.53 o 
   1  -9   7        0.16       -2.68      2.99 o 
   2  -9   7        4.32        0.49      4.74 o 
  -3  -8   7       50.45       58.87      4.56 o 
  -2  -8   7       18.53       22.40      4.61 o 
  -1  -8   7        1.85        3.29      3.74 o 
   0  -8   7        1.93        4.16      3.90 o 
   1  -8   7        0.30        3.65      4.61 o 
   2  -8   7       19.46       21.24      3.79 o 
   3  -8   7       34.31       40.83      4.68 o 
  -4  -7   7       53.00       52.72      7.82 o 
  -3  -7   7       89.28       87.17      4.76 o 
  -2  -7   7       27.75       30.81      3.52 o 
  -1  -7   7       86.12       83.01      6.10 o 
   0  -7   7        6.34        6.21      2.50 o 
   1  -7   7        6.57        8.77      2.74 o 
   2  -7   7       39.46       42.65      5.77 o 
   3  -7   7      104.74      108.78      5.73 o 
   4  -7   7       68.47       74.32      5.61 o 
  -5  -6   7       43.76       41.46      4.04 o 
  -4  -6   7      139.65      132.73      5.51 o 
  -3  -6   7      100.11       98.76      4.52 o 
  -2  -6   7       50.95       55.08      3.51 o 
  -1  -6   7       79.32       80.63      3.92 o 
   0  -6   7        7.89        9.45      2.50 o 
   1  -6   7       31.12       27.41      3.18 o 
   2  -6   7      113.58      120.69      5.51 o 
   3  -6   7      207.45      220.29      7.52 o 
   4  -6   7       50.47       55.30      5.05 o 
  -6  -5   7       16.35       14.26      3.44 o 
  -5  -5   7       75.98       66.44      4.29 o 
  -4  -5   7      197.17      186.94      7.56 o 
  -3  -5   7      123.84      111.98      5.93 o 
  -2  -5   7      387.24      393.90     10.11 o 
  -1  -5   7      116.92      118.90      4.48 o 
   0  -5   7        0.44        0.61      2.00 o 
   1  -5   7       51.60       55.08      3.75 o 
   2  -5   7      309.16      301.98     14.06 o 
   3  -5   7      259.87      267.10      7.81 o 
   4  -5   7       89.65       87.69     11.94 o 
  -6  -4   7       24.66       31.64      3.65 o 
  -5  -4   7      172.72      162.99      5.86 o 
  -4  -4   7      189.94      185.70      5.75 o 
  -3  -4   7      210.92      206.92      5.68 o 
  -2  -4   7      434.67      433.18      7.95 o 
  -1  -4   7      114.40      104.44      4.05 o 
   0  -4   7        2.65        5.07      2.29 o 
   1  -4   7      168.95      169.61     12.36 o 
   2  -4   7      535.11      538.47     18.48 o 
   3  -4   7      182.92      176.27     15.57 o 
   4  -4   7      108.10      110.27     10.17 o 
   5  -4   7       20.48       17.69      4.24 o 
  -7  -3   7        1.41        2.46      6.09 o 
  -6  -3   7       41.75       42.30      5.52 o 
  -5  -3   7      184.58      191.53      7.67 o 
  -4  -3   7      197.57      193.36      5.61 o 
  -3  -3   7      756.22      761.29     10.10 o 
  -2  -3   7      473.78      450.51      6.83 o 
  -1  -3   7       74.16       70.84      4.35 o 
   0  -3   7        4.36        1.43      1.81 o 
   1  -3   7      460.12      446.29      9.18 o 
   2  -3   7      497.88      477.60      9.85 o 
   3  -3   7      238.64      230.93      9.14 o 
   4  -3   7       92.92       99.49      5.59 o 
  -7  -2   7        1.67        1.27      2.86 o 
  -6  -2   7       84.09       92.97      6.15 o 
  -5  -2   7      139.67      129.29      4.91 o 
  -4  -2   7      293.25      296.85     12.78 o 
  -3  -2   7      814.26      819.19     10.57 o 
  -2  -2   7      382.38      377.33      7.53 o 
  -1  -2   7       54.83       61.17      3.30 o 
   0  -2   7       81.91       81.84      4.08 o 
   1  -2   7      680.56      655.67     25.68 o 
   2  -2   7      319.17      308.59      7.82 o 
   3  -2   7      250.55      228.87      7.01 o 
   4  -2   7       87.41       76.03      4.95 o 
  -7  -1   7        5.00        3.76      3.03 o 
  -6  -1   7       67.78       61.88      3.83 o 
  -5  -1   7      119.08      124.01     13.77 o 
  -4  -1   7      692.85      708.65      9.50 o 
  -3  -1   7      698.48      696.41      9.30 o 
  -2  -1   7      260.04      264.51      4.88 o 
  -1  -1   7       42.85       48.33      3.07 o 
   0  -1   7      302.88      301.94     11.01 o 
   1  -1   7      446.27      442.07     12.16 o 
   2  -1   7      305.20      295.34      7.57 o 
   3  -1   7      195.16      196.32      6.59 o 
   4  -1   7       61.00       57.60      9.52 o 
  -7   0   7       11.10        5.17      4.94 o 
  -6   0   7       34.19       27.36      5.29 o 
  -5   0   7      167.27      173.18     11.55 o 
  -4   0   7      614.06      622.72      8.66 o 
  -3   0   7      495.85      493.10      7.37 o 
  -2   0   7      202.11      204.41      4.28 o 
  -1   0   7        0.89        2.51      1.88 o 
   0   0   7      399.08      392.30      9.32 o 
   1   0   7      248.06      234.26      6.39 o 
   2   0   7      266.78      264.44      7.12 o 
   3   0   7      152.20      153.52      6.00 o 
   4   0   7       37.97       44.32      4.51 o 
  -7   1   7        6.43       10.13      4.80 o 
  -6   1   7       21.22       26.27      5.23 o 
  -5   1   7      292.19      291.47      7.23 o 
  -4   1   7      438.70      449.06     27.57 o 
  -3   1   7      278.49      288.99      6.91 o 
  -2   1   7      122.50      125.19      3.47 o 
  -1   1   7       68.25       71.58      2.90 o 
   0   1   7      159.42      156.91      5.16 o 
   1   1   7      182.03      187.27      6.42 o 
   2   1   7      171.04      178.49      6.17 o 
   3   1   7       82.21       94.93      5.19 o 
  -7   2   7        0.89       -2.16      4.45 o 
  -6   2   7       40.00       40.06      4.54 o 
  -5   2   7      208.35      213.44     11.91 o 
  -4   2   7      284.29      285.38      7.30 o 
  -3   2   7      176.62      185.53      5.82 o 
  -2   2   7       20.95       20.12      2.62 o 
  -1   2   7      110.55      109.00     10.16 o 
   0   2   7       78.37       82.99      6.41 o 
   1   2   7      129.56      134.34      5.22 o 
   2   2   7      117.02      123.57      5.51 o 
   3   2   7       46.31       59.66      4.63 o 
  -7   3   7        0.30        3.25      5.06 o 
  -6   3   7       54.69       54.81      4.30 o 
  -5   3   7      129.16      131.71      9.89 o 
  -4   3   7      122.68      131.55      6.57 o 
  -3   3   7       79.87       81.38      4.35 o 
  -2   3   7        2.41       -1.13      2.13 o 
  -1   3   7       15.14       14.19      2.72 o 
   0   3   7       46.62       43.06      5.53 o 
   1   3   7       60.32       76.41      6.82 o 
   2   3   7       50.73       63.47      6.72 o 
  -6   4   7       33.74       33.63      4.13 o 
  -5   4   7       77.93       87.53      5.10 o 
  -4   4   7       62.35       68.67      4.43 o 
  -3   4   7       19.59       22.29      3.34 o 
  -2   4   7       16.02       17.18      3.09 o 
  -1   4   7        8.31        8.31      2.71 o 
   0   4   7       27.00       23.40      4.47 o 
   1   4   7       40.62       43.26      6.04 o 
  -6   5   7       18.56       21.06      3.81 o 
  -5   5   7       24.08       26.25      4.03 o 
  -4   5   7       19.57       28.04      3.84 o 
  -3   5   7        0.52       -1.29      2.77 o 
  -2   5   7        0.02       -3.92      2.87 o 
  -1   5   7        3.85        5.57      2.94 o 
   0   5   7        7.05        8.68      4.65 o 
   0  -9   8        8.77       10.68      5.19 o 
  -3  -8   8       13.19       16.64      4.82 o 
  -2  -8   8        4.69        4.59      4.21 o 
  -1  -8   8       19.17       17.35      4.90 o 
   0  -8   8       46.31       51.20      5.90 o 
   1  -8   8       72.79       71.23      4.98 o 
   2  -8   8       39.67       43.46      4.52 o 
  -4  -7   8       31.87       33.18      3.90 o 
  -3  -7   8       26.85       28.60      4.98 o 
  -2  -7   8       35.34       29.89      4.86 o 
  -1  -7   8       19.88       22.74      4.70 o 
   0  -7   8      113.18      119.11     11.09 o 
   1  -7   8       49.25       63.38      8.85 o 
   2  -7   8       50.72       57.36      7.44 o 
   3  -7   8        5.49        8.10      4.65 o 
  -5  -6   8      151.07      146.67      6.14 o 
  -4  -6   8       72.18       65.59      6.58 o 
  -3  -6   8       52.22       48.72      3.75 o 
  -2  -6   8       19.82       20.03      4.18 o 
  -1  -6   8      102.43      101.44      4.68 o 
   0  -6   8      234.11      239.91      6.89 o 
   1  -6   8      202.45      200.39      7.97 o 
   2  -6   8       51.83       55.45      6.92 o 
   3  -6   8        1.31        0.44      3.47 o 
  -6  -5   8       64.86       58.78      4.50 o 
  -5  -5   8      101.01      102.60      5.22 o 
  -4  -5   8      118.93      112.04      6.16 o 
  -3  -5   8      175.96      163.27      6.85 o 
  -2  -5   8        9.37        8.74      3.45 o 
  -1  -5   8      210.93      200.23      5.93 o 
   0  -5   8      127.69      140.08      5.38 o 
   1  -5   8      234.38      222.38      6.63 o 
   2  -5   8       63.65       73.26      5.61 o 
   3  -5   8       50.85       59.99      4.72 o 
   4  -5   8        1.77       -3.14      3.36 o 
  -6  -4   8      237.92      235.13      7.40 o 
  -5  -4   8      172.07      177.79      9.28 o 
  -4  -4   8      199.96      189.89      6.88 o 
  -3  -4   8        0.18       -1.81      2.60 o 
  -2  -4   8       80.95       81.03      4.02 o 
  -1  -4   8      344.81      306.16     16.25 o 
   0  -4   8      472.42      430.22      9.17 o 
   1  -4   8      215.76      221.13     14.14 o 
   2  -4   8       11.21       15.40      3.30 o 
   3  -4   8       28.79       34.27      4.48 o 
   4  -4   8        2.40        0.05      6.08 o 
  -7  -3   8       55.29       58.18      5.94 o 
  -6  -3   8      136.12      128.07      5.55 o 
  -5  -3   8      223.86      220.88      6.62 o 
  -4  -3   8      424.75      410.58      8.67 o 
  -3  -3   8        5.08        6.19      1.77 o 
  -2  -3   8      151.94      133.19      6.73 o 
  -1  -3   8      135.76      146.62     10.07 o 
   0  -3   8      466.14      446.12     14.31 o 
   1  -3   8      198.96      193.20      6.20 o 
   2  -3   8      219.68      222.34      8.90 o 
   3  -3   8       33.32       38.68      7.13 o 
   4  -3   8        6.33        0.72      3.45 o 
  -7  -2   8      182.88      183.50      6.70 o 
  -6  -2   8      190.93      195.39      6.55 o 
  -5  -2   8      303.73      308.28     10.42 o 
  -4  -2   8       29.58       32.49      4.87 o 
  -3  -2   8        5.60        2.13      1.94 o 
  -2  -2   8      216.17      200.50      9.95 o 
  -1  -2   8      495.29      474.73     17.99 o 
   0  -2   8      354.04      341.71      7.89 o 
   1  -2   8       57.51       53.28      3.91 o 
   2  -2   8      142.75      161.01      6.26 o 
   3  -2   8       32.18       30.28      4.03 o 
   4  -2   8       10.17       11.39      3.88 o 
  -7  -1   8       80.84       78.17      7.43 o 
  -6  -1   8      190.68      185.23      9.78 o 
  -5  -1   8      514.33      504.66      9.88 o 
  -4  -1   8       66.12       73.02      3.09 o 
  -3  -1   8       24.16       22.61      2.06 o 
  -2  -1   8       33.95       42.31      5.21 o 
  -1  -1   8      392.14      399.01     10.96 o 
   0  -1   8      250.52      264.52      6.99 o 
   1  -1   8      396.00      399.65      9.02 o 
   2  -1   8      115.75      117.55      5.44 o 
   3  -1   8       39.60       45.93      4.31 o 
  -7   0   8      101.37      110.34      9.15 o 
  -6   0   8      202.55      194.52      9.92 o 
  -5   0   8       46.13       53.38      3.77 o 
  -4   0   8       17.47       19.41      2.70 o 
  -3   0   8       52.31       51.05      3.07 o 
  -2   0   8      220.45      211.58      5.77 o 
  -1   0   8      238.34      251.38      6.58 o 
   0   0   8       59.61       52.52      3.83 o 
   1   0   8      238.15      223.95      6.66 o 
   2   0   8       87.07       94.02      8.22 o 
   3   0   8        0.59       -4.34      2.89 o 
  -7   1   8       78.24       84.38      8.59 o 
  -6   1   8      296.92      303.39     12.76 o 
  -5   1   8       88.44       96.80      4.72 o 
  -4   1   8        2.65        1.14      2.47 o 
  -3   1   8        2.09        0.92      2.20 o 
  -2   1   8      122.03      110.91      6.92 o 
  -1   1   8      141.20      155.91      8.49 o 
   0   1   8      350.17      344.81     22.87 o 
   1   1   8      147.62      144.02      5.64 o 
   2   1   8       81.84       96.92      9.38 o 
  -7   2   8       64.58       53.22      7.33 o 
  -6   2   8       25.04       26.55      6.05 o 
  -5   2   8       29.85       34.13      3.64 o 
  -4   2   8        2.12        3.71      2.57 o 
  -3   2   8       34.19       32.44      3.31 o 
  -2   2   8       58.48       63.51      6.19 o 
  -1   2   8       14.21       13.96      4.67 o 
   0   2   8      163.40      178.06      9.37 o 
   1   2   8       89.23       99.16      7.64 o 
   2   2   8        2.68        8.70      5.25 o 
  -6   3   8       39.70       44.37      4.30 o 
  -5   3   8       10.93        9.11      3.31 o 
  -4   3   8       14.73       10.66      2.86 o 
  -3   3   8        8.79        6.52      2.79 o 
  -2   3   8       31.24       34.72      3.58 o 
  -1   3   8      147.75      153.09      8.96 o 
   0   3   8       83.99       95.97      7.72 o 
   1   3   8       71.87       94.50      7.84 o 
  -6   4   8       11.03       13.37      6.24 o 
  -5   4   8        0.55       -1.61      3.04 o 
  -4   4   8        0.51       -2.42      2.78 o 
  -3   4   8        2.53        5.09      2.98 o 
  -2   4   8        0.85       -0.25      2.81 o 
  -1   4   8       49.87       62.65      6.66 o 
  -3   5   8        1.49        2.48      3.25 o 
  -2  -8   9       57.33       47.10      5.70 o 
   0  -8   9       26.22       27.32      5.72 o 
   1  -8   9       10.72       14.17      3.83 o 
  -3  -7   9       46.05       49.69      5.90 o 
  -2  -7   9      150.16      159.63      8.72 o 
  -1  -7   9       95.04       99.26      7.23 o 
   0  -7   9       43.10       50.14      4.19 o 
   1  -7   9       43.37       44.38      5.34 o 
   2  -7   9        1.77        6.87      7.74 o 
  -5  -6   9        1.31        3.18      5.53 o 
  -4  -6   9        9.39        4.72      4.25 o 
  -3  -6   9      117.28      116.14      7.19 o 
  -2  -6   9      140.64      133.84      8.00 o 
  -1  -6   9      128.55      126.74      5.39 o 
   0  -6   9       98.12      107.12      5.39 o 
   1  -6   9       25.44       29.87      5.27 o 
   2  -6   9        6.30        4.19      3.53 o 
  -5  -5   9        1.40        0.28      2.92 o 
  -4  -5   9       36.00       41.39      7.16 o 
  -3  -5   9      257.63      262.99     10.15 o 
  -2  -5   9      225.20      225.89      9.70 o 
  -1  -5   9      189.09      199.47      6.78 o 
   0  -5   9      215.98      229.13      7.12 o 
   1  -5   9       32.12       27.34      5.30 o 
   2  -5   9        8.94        5.94      3.47 o 
   3  -5   9       19.64       15.34      3.98 o 
  -6  -4   9        4.97       -0.53      3.03 o 
  -5  -4   9        0.18       -3.64      2.55 o 
  -4  -4   9      100.78      106.85     10.60 o 
  -3  -4   9      208.54      206.62      8.74 o 
  -2  -4   9      268.56      281.09      7.33 o 
  -1  -4   9      337.60      340.20      8.37 o 
   0  -4   9      150.13      153.92     10.64 o 
   1  -4   9       56.54       55.34      4.33 o 
   2  -4   9        1.97        0.35      8.12 o 
   3  -4   9       40.82       41.29      4.78 o 
  -6  -3   9       22.62       25.34      3.57 o 
  -5  -3   9        3.95        2.99      2.67 o 
  -4  -3   9      194.97      192.68     17.82 o 
  -3  -3   9      243.46      255.93      7.00 o 
  -2  -3   9      343.51      372.76      8.51 o 
  -1  -3   9      488.18      463.30     11.25 o 
   0  -3   9      150.23      140.67     12.04 o 
   1  -3   9       73.41       72.27      4.61 o 
   2  -3   9       10.16        6.10      3.42 o 
   3  -3   9       61.89       52.87      7.02 o 
  -6  -2   9       17.58       20.42      3.26 o 
  -5  -2   9       26.14       26.98      3.21 o 
  -4  -2   9      123.92      123.01      6.13 o 
  -3  -2   9      245.73      258.79      7.22 o 
  -2  -2   9      495.12      485.60      9.94 o 
  -1  -2   9      330.89      331.02     16.28 o 
   0  -2   9      185.22      207.75      6.64 o 
   1  -2   9       32.98       36.07      3.82 o 
   2  -2   9       31.37       36.81      4.13 o 
   3  -2   9       73.20       73.00      5.33 o 
  -7  -1   9       40.75       33.60      5.92 o 
  -6  -1   9        4.38        3.02      4.84 o 
  -5  -1   9       52.10       55.84      6.10 o 
  -4  -1   9      113.80      126.36      6.67 o 
  -3  -1   9      261.19      294.05     11.02 o 
  -2  -1   9      523.96      544.95     24.19 o 
  -1  -1   9      267.04      265.66      7.19 o 
   0  -1   9      193.30      180.79      8.95 o 
   1  -1   9        0.57        0.90      2.74 o 
   2  -1   9       43.62       39.95      4.30 o 
  -7   0   9       29.81       29.32      6.35 o 
  -6   0   9        0.05        0.71      4.53 o 
  -5   0   9       21.70       24.61      4.39 o 
  -4   0   9       93.65      107.75      5.14 o 
  -3   0   9      327.46      339.69     12.47 o 
  -2   0   9      312.09      314.04      7.60 o 
  -1   0   9      257.38      259.63      7.08 o 
   0   0   9       84.12       85.43      4.72 o 
   1   0   9        4.26        2.00      4.62 o 
   2   0   9       44.06       47.95      4.72 o 
  -6   1   9        1.52       -4.90      4.59 o 
  -5   1   9       18.39       22.27      3.37 o 
  -4   1   9       76.52       85.46      5.39 o 
  -3   1   9      265.40      269.85     11.00 o 
  -2   1   9      205.57      200.93      9.72 o 
  -1   1   9      212.03      223.99     10.64 o 
   0   1   9       17.16       20.64      4.84 o 
   1   1   9        9.35        3.69      3.36 o 
  -6   2   9        0.04       -0.26      3.19 o 
  -5   2   9       11.84        9.92      4.48 o 
  -4   2   9       99.90      102.45     11.42 o 
  -3   2   9      136.41      125.59      7.78 o 
  -2   2   9      162.97      154.46      9.29 o 
  -1   2   9       75.21       84.07      7.17 o 
   0   2   9        1.61       -5.25      4.67 o 
  -5   3   9        6.30        3.15      3.41 o 
  -4   3   9       61.76       67.69      4.85 o 
  -3   3   9       73.41       72.29      6.47 o 
  -2   3   9      108.66       95.05      7.64 o 
  -1   3   9       19.96       15.58      5.63 o 
  -2  -7  10       58.20       56.79      6.59 o 
  -1  -7  10       18.33       20.84      5.17 o 
   0  -7  10        4.55        7.68      3.42 o 
  -4  -6  10      157.63      176.32      9.55 o 
  -3  -6  10       96.74       99.42      7.51 o 
  -2  -6  10       65.72       75.39      7.00 o 
  -1  -6  10       23.38       20.86      3.59 o 
   0  -6  10       36.45       41.34      5.96 o 
   1  -6  10       33.71       40.03      4.31 o 
  -5  -5  10      137.01      132.00      8.59 o 
  -4  -5  10      230.98      226.00     10.25 o 
  -3  -5  10      194.50      188.08      9.41 o 
  -2  -5  10      105.96       99.60      7.37 o 
  -1  -5  10       47.66       54.98      5.14 o 
   0  -5  10       10.05        6.93      3.27 o 
   1  -5  10       66.35       65.32      4.93 o 
   2  -5  10      115.78      130.82     22.25 o 
  -5  -4  10      213.25      216.22      9.88 o 
  -4  -4  10      182.58      187.15      8.98 o 
  -3  -4  10      194.85      182.76      8.74 o 
  -2  -4  10      127.08      125.40      5.63 o 
  -1  -4  10       15.52       22.32      3.51 o 
   0  -4  10       25.32       23.08      3.71 o 
   1  -4  10       95.19       85.26      5.09 o 
   2  -4  10       86.02       84.61     11.07 o 
  -6  -3  10      106.33      120.36      6.08 o 
  -5  -3  10      254.07      259.22      7.78 o 
  -4  -3  10      305.64      316.17     11.29 o 
  -3  -3  10      242.83      236.90      7.24 o 
  -2  -3  10      171.78      169.07      6.26 o 
  -1  -3  10        0.39        2.37      2.85 o 
   0  -3  10       47.83       50.15      4.28 o 
   1  -3  10      178.81      181.27      7.22 o 
   2  -3  10       85.42       84.45      5.68 o 
  -6  -2  10      139.75      134.51      8.53 o 
  -5  -2  10      159.38      166.43      6.01 o 
  -4  -2  10      256.17      251.74      9.90 o 
  -3  -2  10      244.57      230.82      7.21 o 
  -2  -2  10        1.13       -4.80      3.87 o 
  -1  -2  10        0.59       -2.39      3.66 o 
   0  -2  10       63.50       57.64      4.35 o 
   1  -2  10       99.59      102.18      5.58 o 
  -6  -1  10      134.91      138.56      9.62 o 
  -5  -1  10      232.28      254.43     11.21 o 
  -4  -1  10      246.28      245.41     11.06 o 
  -3  -1  10      275.38      254.70     11.23 o 
  -2  -1  10       31.05       27.93      4.18 o 
  -1  -1  10        5.74        2.55      2.91 o 
   0  -1  10      127.05      129.45      5.73 o 
   1  -1  10       80.25       82.56      6.68 o 
  -6   0  10       63.82       62.20      6.96 o 
  -5   0  10      157.22      154.09      8.89 o 
  -4   0  10      199.83      176.71     10.00 o 
  -3   0  10       15.26       19.17      5.31 o 
  -2   0  10       14.09       16.48      5.27 o 
  -1   0  10       10.98        2.88      4.88 o 
   0   0  10       46.67       47.43      4.27 o 
  -5   1  10      119.67      109.68      5.74 o 
  -4   1  10      204.17      184.57      9.25 o 
  -3   1  10       58.62       59.73      7.06 o 
  -2   1  10        3.10       -0.35      4.49 o 
  -1   1  10       36.25       43.57      6.72 o 
   0   1  10       30.75       38.58      6.17 o 
  -5   2  10       76.85       84.11      5.43 o 
  -4   2  10       15.19       16.76      5.06 o 
  -3   2  10       24.59       24.33      5.14 o 
  -2   2  10        0.28        0.47      5.14 o 
  -2  -6  11       30.96       38.24      6.35 o 
  -1  -6  11      120.87      118.44      6.08 o 
  -2  -5  11       76.45       77.88      7.49 o 
  -1  -5  11      155.85      159.98      6.76 o 
   0  -5  11      147.96      147.13      9.22 o 
  -4  -4  11        7.39       10.09      4.98 o 
  -3  -4  11       10.89       10.43      4.88 o 
  -2  -4  11      141.29      130.22      6.18 o 
  -1  -4  11      118.87      117.31      5.87 o 
   0  -4  11      199.34      215.12      7.67 o 
  -5  -3  11       22.44       25.13      5.33 o 
  -3  -3  11       36.41       28.14      4.14 o 
  -2  -3  11      140.23      148.24      6.46 o 
  -1  -3  11      199.86      209.48     10.84 o 
   0  -3  11      196.40      208.08      7.43 o 
  -3  -2  11       70.76       64.37      4.64 o 
  -2  -2  11       91.38       88.50      5.85 o 
  -1  -2  11      232.15      226.32     11.39 o 
   0  -2  11      160.80      158.92      6.76 o 
  -4  -1  11        2.35        8.57      5.33 o 
  -3  -1  11       51.13       36.44      6.55 o 
  -2  -1  11      131.67      151.13      9.98 o 
  -1  -1  11      188.84      201.81     10.09 o 
  -4   0  11       12.19        9.47      5.66 o 
  -3   0  11       28.35       27.76      6.37 o 
  -2   0  11      132.40      127.15      9.53 o 
                                                 
